# Supplementary material for: (E)-7-(4-Chloro­phen­yl)-5,7-dihydro-4H-pyrano[3,4-c]isoxazole-3-carbaldehyde oxime
Source: Acta Crystallogr Sect E Struct Rep Online. 2011 Feb 19;67(Pt 3):o671. doi: 10.1107/S1600536811005575 (PMC3052067; doi:10.1107/S1600536811005575)
Supplement: Supplementary file 1 [file e-67-0o671-sup1.cif]

##############################################################################
###                                                                        ###
###        Electronic paper (Acta Crystallographica Section E)             ###
###                                                                        ###
##############################################################################
#                                                                            #
# This CIF contains the data in a paper accepted for publication in Acta     #
# Crystallographica Section E. It conforms to the requirements of Notes      #
# for Authors for Section E, and has been peer reviewed under the auspices   #
# of the IUCr Commission on Journals.                                        #
#                                                                            #
# Full details of the Crystallographic Information File format               #
# are given in the paper "The Crystallographic Information File (CIF):       #
# a New Standard Archive File for Crystallography" by S. R. Hall, F. H.      #
# Allen and I. D. Brown [Acta Cryst. (1991), A47, 655-685].                  #
#                                                                            #
# The current version of the core CIF dictionary is obtainable from          #
# ftp://ftp.iucr.org/pub/cif_core.dic. The current version number is 2.4.    #
#                                                                            #
# Software is freely available for graphical display of the structure(s) in  #
# this CIF.  For information consult the CIF home page http://www.iucr.org/  #
# cif/home.html                                                              #
#                                                                            #
# This file may be used for bona fide research purposes within the           #
# scientific community so long as proper attribution is given to the journal # 
# article from which it was obtained.                                        #
#                                                                            #
##############################################################################
                                             
data_I
_audit_creation_method     SHELXL-97
_chemical_name_systematic
;
(<i>E</i>)-7-(4-Chlorophenyl)-5,7-dihydro-4<i>H</i>-
pyrano[3,4-<i>c</i>]isoxazole-3-carbaldehyde oxime
;
_chemical_name_common     ?
_chemical_formula_moiety     'C13 H11 Cl N2 O3'
_chemical_formula_sum     'C13 H11 Cl N2 O3'
_chemical_formula_iupac     'C13 H11 Cl N2 O3'
_chemical_formula_weight     278.69
_chemical_melting_point     ?
_symmetry_cell_setting     monoclinic
_symmetry_space_group_name_H-M     'C 2/c'
loop_
    _symmetry_equiv_pos_as_xyz
    'x, y, z'
    '-x, y, -z+1/2'
    'x+1/2, y+1/2, z'
    '-x+1/2, y+1/2, -z+1/2'
    '-x, -y, -z'
    'x, -y, z-1/2'
    '-x+1/2, -y+1/2, -z'
    'x+1/2, -y+1/2, z-1/2'
_cell_length_a     32.748(2)
_cell_length_b     8.8501(5)
_cell_length_c     8.6366(5)
_cell_angle_alpha     90.00
_cell_angle_beta     90.478(2)
_cell_angle_gamma     90.00
_cell_volume     2503.0(3)
_cell_formula_units_Z     8
_cell_measurement_reflns_used     12348
_cell_measurement_theta_min     27.46
_cell_measurement_theta_max     3.35
_cell_measurement_temperature     293(2)
_cell_special_details     'Z = 8'
_exptl_crystal_description     block
_exptl_crystal_colour     colorless
_exptl_crystal_size_max     0.8
_exptl_crystal_size_mid     0.6
_exptl_crystal_size_min     0.4
_exptl_crystal_density_diffrn     1.479
_exptl_crystal_density_meas     ?
_exptl_crystal_density_method     'not measured'
_exptl_crystal_F_000     1152
_exptl_absorpt_coefficient_mu     0.310
_exptl_absorpt_correction_type     multi-scan
_exptl_absorpt_process_details     '(RAPID-AUTO; Rigaku, 2008)'
_exptl_absorpt_correction_T_min     0.800
_exptl_absorpt_correction_T_max     0.833
_exptl_special_details
;
;
_diffrn_ambient_temperature     293(2)
_diffrn_radiation_type     MoK\a
_diffrn_radiation_wavelength     0.71073
_diffrn_radiation_source     'fine-focus sealed tube'
_diffrn_radiation_monochromator     graphite
_diffrn_measurement_device_type     'Rigaku R-AXIS RAPID II-S'
_diffrn_measurement_method     \w
_diffrn_detector_area_resol_mean     ?
_diffrn_reflns_number     11943
_diffrn_reflns_av_R_equivalents     0.0502
_diffrn_reflns_av_sigmaI/netI     0.0477
_diffrn_reflns_theta_min     3.35
_diffrn_reflns_theta_max     27.46
_diffrn_reflns_theta_full     27.46
_diffrn_measured_fraction_theta_max     0.996
_diffrn_measured_fraction_theta_full     0.996
_diffrn_reflns_limit_h_min     -42
_diffrn_reflns_limit_h_max     42
_diffrn_reflns_limit_k_min     -10
_diffrn_reflns_limit_k_max     11
_diffrn_reflns_limit_l_min     -11
_diffrn_reflns_limit_l_max     11
_diffrn_standards_number     11943
_diffrn_standards_interval_count     ?
_diffrn_standards_interval_time     ?
_diffrn_standards_decay_%     ?
_refine_special_details
;
Refinement of <i>F</i>^2^ against ALL reflections. The weighted <i>R</i>-factor
<i>wR</i> and goodness of fit <i>S</i> are based on <i>F</i>^2^, conventional
<i>R</i>-factors <i>R</i> are based on <i>F</i>, with <i>F</i> set to zero for
negative <i>F</i>^2^. The threshold expression of <i>F</i>^2^ >
\s(<i>F</i>^2^) is used only for calculating <i>R</i>-factors(gt) <i>etc</i>.
and is not relevant to the choice of reflections for refinement.
<i>R</i>-factors based on <i>F</i>^2^ are statistically about twice as large
as those based on <i>F</i>, and <i>R</i>- factors based on ALL data will be
even larger.
;
_reflns_number_total     2860
_reflns_number_gt     2467
_reflns_threshold_expression     I>2\s(I)
_refine_ls_structure_factor_coef     Fsqd
_refine_ls_matrix_type     full
_refine_ls_R_factor_all     0.0465
_refine_ls_R_factor_gt     0.0380
_refine_ls_wR_factor_gt     0.0963
_refine_ls_wR_factor_ref     0.1006
_refine_ls_goodness_of_fit_ref     1.043
_refine_ls_restrained_S_all     1.043
_refine_ls_number_reflns     2860
_refine_ls_number_parameters     172
_refine_ls_number_restraints     0
_refine_ls_hydrogen_treatment     constr
_refine_ls_weighting_scheme     calc
_refine_ls_weighting_details
         'calc w=1/[\s^2^(Fo^2^)+(0.0482P)^2^+1.5098P] where P=(Fo^2^+2Fc^2^)/3'
_atom_sites_solution_hydrogens     geom
_atom_sites_solution_primary     direct
_atom_sites_solution_secondary     difmap
_refine_ls_shift/su_max     0.000
_refine_ls_shift/su_mean     0.000
_refine_diff_density_max     0.384
_refine_diff_density_min     -0.254
_refine_ls_extinction_method     none
_refine_ls_extinction_coef     ?
loop_
    _atom_type_symbol
    _atom_type_description
    _atom_type_scat_dispersion_real
    _atom_type_scat_dispersion_imag
    _atom_type_scat_source
    'C' 'C' 0.0033 0.0016
                         'International Tables Vol C Tables 4.2.6.8 and 6.1.1.4'
    'H' 'H' 0.0000 0.0000
                         'International Tables Vol C Tables 4.2.6.8 and 6.1.1.4'
    'N' 'N' 0.0061 0.0033
                         'International Tables Vol C Tables 4.2.6.8 and 6.1.1.4'
    'O' 'O' 0.0106 0.0060
                         'International Tables Vol C Tables 4.2.6.8 and 6.1.1.4'
    'Cl' 'Cl' 0.1484 0.1585
                         'International Tables Vol C Tables 4.2.6.8 and 6.1.1.4'
_computing_data_collection     'RAPID-AUTO (Rigaku, 2008)'
_computing_cell_refinement     'RAPID-AUTO (Rigaku, 2008)'
_computing_data_reduction     'RAPID-AUTO (Rigaku, 2008)'
_computing_structure_solution     'SHELXS97 (Sheldrick, 2008)'
_computing_structure_refinement     'SHELXL97 (Sheldrick,  2008)'
_computing_molecular_graphics     'ORTEP-3 (Farrugia, 1997)'
_computing_publication_material     'SHELXL97 (Sheldrick, 2008)'
loop_
    _atom_site_type_symbol
    _atom_site_label
    _atom_site_fract_x
    _atom_site_fract_y
    _atom_site_fract_z
    _atom_site_U_iso_or_equiv
    _atom_site_adp_type
    _atom_site_calc_flag
    _atom_site_refinement_flags
    _atom_site_occupancy
    _atom_site_disorder_assembly
    _atom_site_disorder_group
    Cl Cl1 0.011720(14) 0.77709(6) 0.05872(5) 0.05107(15) Uani d . 1 . .
    O O3 0.30644(3) 1.11893(12) -0.46915(11) 0.0345(2) Uani d . 1 . .
    H H3 0.3206 1.1478 -0.3961 0.052 Uiso calc R 1 . .
    O O2 0.21571(3) 0.83333(11) -0.33603(10) 0.0274(2) Uani d . 1 . .
    C C13 0.25192(4) 0.98089(15) -0.52385(14) 0.0257(3) Uani d . 1 . .
    H H13 0.2577 1.0035 -0.6265 0.031 Uiso calc R 1 . .
    O O1 0.10481(3) 0.75465(11) -0.63146(11) 0.0305(2) Uani d . 1 . .
    N N2 0.27422(3) 1.03185(13) -0.41410(12) 0.0281(3) Uani d . 1 . .
    C C7 0.12022(4) 0.68615(15) -0.49215(15) 0.0261(3) Uani d . 1 . .
    H H7 0.1238 0.5776 -0.5095 0.031 Uiso calc R 1 . .
    N N1 0.17910(3) 0.75114(13) -0.31966(13) 0.0277(3) Uani d . 1 . .
    C C1 0.04117(4) 0.75176(18) -0.10681(16) 0.0330(3) Uani d . 1 . .
    C C4 0.09035(4) 0.70947(15) -0.36207(15) 0.0257(3) Uani d . 1 . .
    C C12 0.21739(4) 0.88671(15) -0.48414(14) 0.0246(3) Uani d . 1 . .
    C C8 0.16124(4) 0.75648(14) -0.45511(15) 0.0241(3) Uani d . 1 . .
    C C9 0.18390(4) 0.83945(15) -0.56547(14) 0.0248(3) Uani d . 1 . .
    C C3 0.08107(4) 0.85489(16) -0.31074(17) 0.0328(3) Uani d . 1 . .
    H H3A 0.0915 0.9380 -0.3630 0.039 Uiso calc R 1 . .
    C C5 0.07352(4) 0.58664(15) -0.28589(16) 0.0288(3) Uani d . 1 . .
    H H5 0.0788 0.4894 -0.3212 0.035 Uiso calc R 1 . .
    C C6 0.04879(4) 0.60687(17) -0.15740(17) 0.0331(3) Uani d . 1 . .
    H H6 0.0376 0.5242 -0.1066 0.040 Uiso calc R 1 . .
    C C10 0.16899(4) 0.85873(17) -0.72871(15) 0.0317(3) Uani d . 1 . .
    H H10A 0.1909 0.8387 -0.8007 0.038 Uiso calc R 1 . .
    H H10B 0.1595 0.9613 -0.7450 0.038 Uiso calc R 1 . .
    C C11 0.13411(5) 0.74717(18) -0.75476(16) 0.0336(3) Uani d . 1 . .
    H H11A 0.1206 0.7696 -0.8524 0.040 Uiso calc R 1 . .
    H H11B 0.1451 0.6455 -0.7609 0.040 Uiso calc R 1 . .
    C C2 0.05646(4) 0.87708(17) -0.18291(18) 0.0353(3) Uani d . 1 . .
    H H2 0.0503 0.9741 -0.1490 0.042 Uiso calc R 1 . .
loop_
    _atom_site_aniso_label
    _atom_site_aniso_U_11
    _atom_site_aniso_U_22
    _atom_site_aniso_U_33
    _atom_site_aniso_U_12
    _atom_site_aniso_U_13
    _atom_site_aniso_U_23
    Cl1 0.0505(3) 0.0642(3) 0.0388(2) 0.0056(2) 0.01860(18) -0.00215(17)
    O3 0.0336(5) 0.0442(6) 0.0257(5) -0.0137(4) 0.0038(4) -0.0043(4)
    O2 0.0245(4) 0.0339(5) 0.0239(5) 0.0006(4) 0.0016(3) 0.0031(4)
    C13 0.0275(6) 0.0295(7) 0.0201(6) 0.0010(5) 0.0023(5) -0.0011(5)
    O1 0.0294(5) 0.0361(5) 0.0260(5) -0.0023(4) -0.0017(4) 0.0030(4)
    N2 0.0280(5) 0.0322(6) 0.0241(5) -0.0040(5) 0.0045(4) -0.0013(4)
    C7 0.0275(6) 0.0241(6) 0.0268(6) -0.0003(5) 0.0020(5) 0.0010(5)
    N1 0.0245(5) 0.0311(6) 0.0277(6) 0.0011(4) 0.0031(4) 0.0041(4)
    C1 0.0253(6) 0.0453(9) 0.0283(7) 0.0026(6) 0.0029(5) -0.0005(6)
    C4 0.0228(6) 0.0265(7) 0.0277(7) 0.0003(5) 0.0002(5) 0.0010(5)
    C12 0.0276(6) 0.0255(6) 0.0207(6) 0.0033(5) 0.0025(5) -0.0009(4)
    C8 0.0253(6) 0.0232(6) 0.0238(6) 0.0038(5) 0.0022(5) 0.0003(4)
    C9 0.0271(6) 0.0235(6) 0.0240(6) 0.0006(5) 0.0035(5) -0.0002(5)
    C3 0.0336(7) 0.0261(7) 0.0387(8) -0.0009(6) 0.0061(6) 0.0016(5)
    C5 0.0285(6) 0.0251(7) 0.0329(7) 0.0009(5) 0.0007(5) 0.0027(5)
    C6 0.0313(7) 0.0352(8) 0.0327(7) -0.0025(6) 0.0024(5) 0.0081(6)
    C10 0.0363(7) 0.0370(8) 0.0219(6) -0.0085(6) -0.0013(5) 0.0026(5)
    C11 0.0381(8) 0.0406(8) 0.0221(7) -0.0093(6) 0.0007(6) -0.0014(5)
    C2 0.0344(7) 0.0313(8) 0.0401(8) 0.0033(6) 0.0040(6) -0.0053(6)
_geom_special_details
;
All e.s.d.'s (except the e.s.d. in the dihedral angle between two l.s. planes)
are estimated using the full covariance matrix. The cell e.s.d.'s are taken
into account individually in the estimation of e.s.d.'s in distances, angles
and torsion angles; correlations between e.s.d.'s in cell parameters are only
used when they are defined by crystal symmetry. An approximate (isotropic)
treatment of cell e.s.d.'s is used for estimating e.s.d.'s involving l.s.
planes.
;
loop_
    _geom_bond_atom_site_label_1
    _geom_bond_atom_site_label_2
    _geom_bond_site_symmetry_2
    _geom_bond_distance
    _geom_bond_publ_flag
    Cl1 C1 . 1.7456(14) ?
    O3 N2 . 1.3934(14) ?
    O3 H3 . 0.8200 ?
    O2 C12 . 1.3651(15) ?
    O2 N1 . 1.4105(14) ?
    C13 N2 . 1.2742(17) ?
    C13 C12 . 1.4482(18) ?
    C13 H13 . 0.9300 ?
    O1 C7 . 1.4351(16) ?
    O1 C11 . 1.4409(17) ?
    C7 C4 . 1.5099(17) ?
    C7 C8 . 1.5123(18) ?
    C7 H7 . 0.9800 ?
    N1 C8 . 1.3043(18) ?
    C1 C6 . 1.378(2) ?
    C1 C2 . 1.385(2) ?
    C4 C5 . 1.3872(18) ?
    C4 C3 . 1.3955(19) ?
    C12 C9 . 1.3633(18) ?
    C8 C9 . 1.4178(17) ?
    C9 C10 . 1.4978(18) ?
    C3 C2 . 1.386(2) ?
    C3 H3A . 0.9300 ?
    C5 C6 . 1.3907(19) ?
    C5 H5 . 0.9300 ?
    C6 H6 . 0.9300 ?
    C10 C11 . 1.525(2) ?
    C10 H10A . 0.9700 ?
    C10 H10B . 0.9700 ?
    C11 H11A . 0.9700 ?
    C11 H11B . 0.9700 ?
    C2 H2 . 0.9300 ?
loop_
    _geom_angle_atom_site_label_1
    _geom_angle_atom_site_label_2
    _geom_angle_atom_site_label_3
    _geom_angle_site_symmetry_1
    _geom_angle_site_symmetry_3
    _geom_angle
    _geom_angle_publ_flag
    N2 O3 H3 . . 109.5 ?
    C12 O2 N1 . . 108.26(9) ?
    N2 C13 C12 . . 118.12(11) ?
    N2 C13 H13 . . 120.9 ?
    C12 C13 H13 . . 120.9 ?
    C7 O1 C11 . . 111.63(10) ?
    C13 N2 O3 . . 111.89(10) ?
    O1 C7 C4 . . 109.92(11) ?
    O1 C7 C8 . . 107.99(10) ?
    C4 C7 C8 . . 111.48(11) ?
    O1 C7 H7 . . 109.1 ?
    C4 C7 H7 . . 109.1 ?
    C8 C7 H7 . . 109.1 ?
    C8 N1 O2 . . 105.46(10) ?
    C6 C1 C2 . . 121.84(13) ?
    C6 C1 Cl1 . . 118.81(11) ?
    C2 C1 Cl1 . . 119.35(12) ?
    C5 C4 C3 . . 118.92(12) ?
    C5 C4 C7 . . 120.54(12) ?
    C3 C4 C7 . . 120.44(12) ?
    C9 C12 O2 . . 109.75(11) ?
    C9 C12 C13 . . 132.92(12) ?
    O2 C12 C13 . . 117.31(11) ?
    N1 C8 C9 . . 112.85(12) ?
    N1 C8 C7 . . 124.45(11) ?
    C9 C8 C7 . . 122.68(12) ?
    C12 C9 C8 . . 103.65(11) ?
    C12 C9 C10 . . 134.78(12) ?
    C8 C9 C10 . . 121.57(12) ?
    C2 C3 C4 . . 120.87(13) ?
    C2 C3 H3A . . 119.6 ?
    C4 C3 H3A . . 119.6 ?
    C4 C5 C6 . . 120.92(13) ?
    C4 C5 H5 . . 119.5 ?
    C6 C5 H5 . . 119.5 ?
    C1 C6 C5 . . 118.75(13) ?
    C1 C6 H6 . . 120.6 ?
    C5 C6 H6 . . 120.6 ?
    C9 C10 C11 . . 107.63(11) ?
    C9 C10 H10A . . 110.2 ?
    C11 C10 H10A . . 110.2 ?
    C9 C10 H10B . . 110.2 ?
    C11 C10 H10B . . 110.2 ?
    H10A C10 H10B . . 108.5 ?
    O1 C11 C10 . . 111.33(11) ?
    O1 C11 H11A . . 109.4 ?
    C10 C11 H11A . . 109.4 ?
    O1 C11 H11B . . 109.4 ?
    C10 C11 H11B . . 109.4 ?
    H11A C11 H11B . . 108.0 ?
    C1 C2 C3 . . 118.65(13) ?
    C1 C2 H2 . . 120.7 ?
    C3 C2 H2 . . 120.7 ?
loop_
    _geom_torsion_atom_site_label_1
    _geom_torsion_atom_site_label_2
    _geom_torsion_atom_site_label_3
    _geom_torsion_atom_site_label_4
    _geom_torsion_site_symmetry_1
    _geom_torsion_site_symmetry_2
    _geom_torsion_site_symmetry_3
    _geom_torsion_site_symmetry_4
    _geom_torsion
    _geom_torsion_publ_flag
    C12 C13 N2 O3 . . . . 179.32(11) ?
    C11 O1 C7 C4 . . . . 174.62(11) ?
    C11 O1 C7 C8 . . . . 52.81(13) ?
    C12 O2 N1 C8 . . . . 0.96(13) ?
    O1 C7 C4 C5 . . . . 121.01(13) ?
    C8 C7 C4 C5 . . . . -119.28(13) ?
    O1 C7 C4 C3 . . . . -62.69(16) ?
    C8 C7 C4 C3 . . . . 57.02(16) ?
    N1 O2 C12 C9 . . . . -1.48(14) ?
    N1 O2 C12 C13 . . . . 177.20(10) ?
    N2 C13 C12 C9 . . . . 165.24(14) ?
    N2 C13 C12 O2 . . . . -13.06(18) ?
    O2 N1 C8 C9 . . . . -0.11(14) ?
    O2 N1 C8 C7 . . . . -178.57(11) ?
    O1 C7 C8 N1 . . . . 161.63(12) ?
    C4 C7 C8 N1 . . . . 40.79(17) ?
    O1 C7 C8 C9 . . . . -16.68(16) ?
    C4 C7 C8 C9 . . . . -137.52(12) ?
    O2 C12 C9 C8 . . . . 1.34(14) ?
    C13 C12 C9 C8 . . . . -177.05(13) ?
    O2 C12 C9 C10 . . . . -179.11(14) ?
    C13 C12 C9 C10 . . . . 2.5(3) ?
    N1 C8 C9 C12 . . . . -0.76(15) ?
    C7 C8 C9 C12 . . . . 177.73(11) ?
    N1 C8 C9 C10 . . . . 179.62(12) ?
    C7 C8 C9 C10 . . . . -1.90(19) ?
    C5 C4 C3 C2 . . . . 1.9(2) ?
    C7 C4 C3 C2 . . . . -174.40(13) ?
    C3 C4 C5 C6 . . . . -2.0(2) ?
    C7 C4 C5 C6 . . . . 174.35(12) ?
    C2 C1 C6 C5 . . . . 1.9(2) ?
    Cl1 C1 C6 C5 . . . . -177.63(11) ?
    C4 C5 C6 C1 . . . . 0.1(2) ?
    C12 C9 C10 C11 . . . . 167.22(15) ?
    C8 C9 C10 C11 . . . . -13.29(18) ?
    C7 O1 C11 C10 . . . . -73.78(15) ?
    C9 C10 C11 O1 . . . . 48.62(16) ?
    C6 C1 C2 C3 . . . . -1.9(2) ?
    Cl1 C1 C2 C3 . . . . 177.59(11) ?
    C4 C3 C2 C1 . . . . 0.0(2) ?
loop_
    _geom_hbond_atom_site_label_d
    _geom_hbond_atom_site_label_h
    _geom_hbond_atom_site_label_a
    _geom_hbond_site_symmetry_d
    _geom_hbond_site_symmetry_h
    _geom_hbond_site_symmetry_a
    _geom_hbond_distance_dh
    _geom_hbond_distance_ha
    _geom_hbond_distance_da
    _geom_hbond_angle_dha
    _geom_hbond_publ_flag
    O3 H3 N1 ? ? 4_554 0.82 2.07 2.7920(15) 147 yes
data_global
_journal_date_recd_electronic     2011-01-28
_journal_date_accepted     2011-02-15
_journal_name_full     'Acta Crystallographica, Section E'
_journal_year     2011
_journal_volume     67
_journal_issue      3
_journal_page_first     o671
_journal_page_last     o671
_journal_paper_category     QO
_journal_coeditor_code     NG5111
loop_
    _publ_contact_author_name
    _publ_contact_author_address
    _publ_contact_author_email
    'Chee-Hun Kwak'
;
Department of Chemistry
Sunchon National University
315 Maegok Dong
Sunchon
Jeonnam 540-742
Republic of Korea
;
 chkwak@sunchon.ac.kr
    'Kim, Hyung Jin'
;
School of Applied Chemical Engineering
Chonnam National University
Gwangju 500-757
Republic of Korea
;
 hyungkim@chonnam.ac.kr
_publ_contact_author_fax     '82-61-750-3308'
_publ_contact_author_phone     '82-61-750-3636'
_publ_section_title
;\
(<i>E</i>)-7-(4-Chlorophenyl)-5,7-dihydro-4<i>H</i>-pyrano[3,4-<i>c</i>]\
isoxazole-3-carbaldehyde oxime
;
loop_
    _publ_author_name
    _publ_author_footnote
    _publ_author_address
    'Lim, Hyun Sub' .
;
School of Applied Chemical Engineering
Chonnam National University
Gwangju 500-757
Republic of Korea
;
    'Kim, Hyung Jin' .
;
School of Applied Chemical Engineering
Chonnam National University
Gwangju 500-757
Republic of Korea
;
    'Otgonbaatar, Enkhzul' .
;
Department of Chemistry
Sunchon National University
Sunchon 540-742
Republic of Korea
;
    'Kwak, Chee-Hun' .
;
Department of Chemistry
Sunchon National University
Sunchon 540-742
Republic of Korea
;
