# Supplementary material for: (E)-7-(4-Chloro­phen­yl)-5,7-dihydro-4H-pyrano[3,4-c]isoxazole-3-carbaldehyde oxime
Source: Acta Crystallogr Sect E Struct Rep Online. 2011 Feb 19;67(Pt 3):o671. doi: 10.1107/S1600536811005575 (PMC3052067; doi:10.1107/S1600536811005575)
Supplement: Supplementary file 2 [file e-67-0o671-Isup2.hkl]

#
# h,k,l, Fc-squared, Fo-squared, sigma(Fo-squared) and status flag
#
data_I
_shelx_title ' C2/c'
_shelx_refln_list_code          4
_shelx_F_calc_maximum      345.87
_exptl_crystal_F_000      1152.00
_reflns_d_resolution_high  0.7708
 
loop_
 _symmetry_equiv_pos_as_xyz
 'x, y, z'
 '-x, y, -z+1/2'
 'x+1/2, y+1/2, z'
 '-x+1/2, y+1/2, -z+1/2'
 '-x, -y, -z'
 'x, -y, z-1/2'
 '-x+1/2, -y+1/2, -z'
 'x+1/2, -y+1/2, z-1/2'
 
_cell_length_a    32.7483
_cell_length_b     8.8501
_cell_length_c     8.6366
_cell_angle_alpha  90.000
_cell_angle_beta   90.478
_cell_angle_gamma  90.000
 
_shelx_F_squared_multiplier     1.000
 
loop_
 _refln_index_h
 _refln_index_k
 _refln_index_l
 _refln_F_squared_calc
 _refln_F_squared_meas
 _refln_F_squared_sigma
 _refln_observed_status
   6   0   0      137.55       87.85      2.03 o
   8   0   0     5307.66     5546.98    137.86 o
  10   0   0     8673.23     8617.49    250.40 o
  12   0   0     1381.70     1408.54     30.31 o
  14   0   0      151.43      205.76      8.25 o
  16   0   0      653.03      648.88     32.98 o
  18   0   0     3656.80     3480.38     93.51 o
  20   0   0      465.00      566.20     41.59 o
  22   0   0     2206.72     2301.55     63.62 o
  24   0   0      393.37      389.14     15.19 o
  26   0   0      391.83      374.24     22.96 o
  28   0   0       11.83       45.68     24.74 o
  30   0   0     3286.79     3268.44    107.08 o
  32   0   0        7.65        8.13      7.05 o
  34   0   0     3318.68     3510.22    146.27 o
  36   0   0        4.34       19.74      8.57 o
  38   0   0      138.85      127.50     14.44 o
  40   0   0      116.16      122.60     18.30 o
  42   0   0       72.94       90.35     14.39 o
   5   1   0     2155.90     2061.58     27.74 o
   7   1   0     1102.23     1074.72     19.25 o
   9   1   0      350.38      404.85     13.25 o
  11   1   0     1522.60     1533.06     30.63 o
  13   1   0      557.89      509.77      8.76 o
  15   1   0       58.78       75.46      3.31 o
  17   1   0      153.77      146.03      4.66 o
  19   1   0     2142.68     2154.54     38.65 o
  21   1   0     1436.06     1532.22     28.26 o
  23   1   0     1003.68      955.33     19.69 o
  25   1   0     1241.29     1215.35     26.75 o
  27   1   0      152.62      140.75      7.67 o
  29   1   0       48.90       63.48      7.99 o
  31   1   0      278.06      269.71     11.56 o
  33   1   0      366.48      396.59     14.69 o
  35   1   0       29.99       26.78      6.62 o
  37   1   0      246.71      235.90     13.87 o
  39   1   0       51.66       51.04      9.13 o
  41   1   0      207.67      216.21     15.75 o
   0   2   0    89217.45    93754.20   9324.22 o
   2   2   0    18676.56    19655.17    765.43 o
   4   2   0    11965.40    12113.87    244.99 o
   6   2   0    35989.24    39335.34   1397.86 o
   8   2   0     1830.94     1493.99     23.44 o
  10   2   0    19440.08    20346.46    574.91 o
  12   2   0      362.75      323.08      7.50 o
  14   2   0     1006.14     1219.31     20.33 o
  16   2   0       24.80       48.83      6.11 o
  18   2   0     1411.80     1382.71     24.62 o
  20   2   0        0.21        6.47      4.45 o
  22   2   0      670.46      648.14     14.39 o
  24   2   0       46.22       61.78      5.02 o
  26   2   0      583.45      579.15     17.90 o
  28   2   0        7.63        8.45      3.75 o
  30   2   0       90.83      102.46      8.28 o
  32   2   0      266.02      279.08     12.07 o
  34   2   0       87.27       98.74     11.43 o
  36   2   0     1067.88     1070.96     42.97 o
  38   2   0        9.92       23.03      7.34 o
  40   2   0     1149.87     1277.82     43.22 o
   1   3   0     5479.36     5547.60    150.58 o
   3   3   0      145.93      192.38     20.50 o
   5   3   0    18884.43    19404.98    630.15 o
   7   3   0     4486.38     4525.96     84.66 o
   9   3   0     1707.20     1528.94     27.17 o
  11   3   0       24.99       73.62     17.70 o
  13   3   0     7583.37     7797.51    175.36 o
  15   3   0      597.65      699.35     13.58 o
  17   3   0      548.15      592.88     12.99 o
  19   3   0       51.01       57.57      4.64 o
  21   3   0     1489.56     1679.24     33.94 o
  23   3   0      994.92     1063.35     23.36 o
  25   3   0     1888.48     1795.74     54.44 o
  27   3   0      211.78      203.27      9.82 o
  29   3   0        0.92        5.98      4.43 o
  31   3   0      354.91      369.00     16.04 o
  33   3   0       27.88       25.94      6.08 o
  35   3   0      349.60      373.32     16.46 o
  37   3   0      398.64      386.28     18.44 o
  39   3   0       23.61       26.56      7.85 o
   0   4   0     3639.31     3650.39    151.29 o
   2   4   0     2823.42     2582.27     66.64 o
   4   4   0       29.54       11.77      3.26 o
   6   4   0     1307.78     1302.67     43.73 o
   8   4   0    27641.32    29254.76   1139.64 o
  10   4   0        0.61        0.56      2.54 o
  12   4   0     3978.82     3971.76     79.90 o
  14   4   0     3064.02     3291.73     66.80 o
  16   4   0      138.95      208.56     12.11 o
  18   4   0       73.92       64.30      5.12 o
  20   4   0      256.50      243.97      8.76 o
  22   4   0       47.30       55.37      7.29 o
  24   4   0        5.64        4.75      3.96 o
  26   4   0      172.14      169.91      9.03 o
  28   4   0      101.65      104.56      9.54 o
  30   4   0      278.54      318.73     13.73 o
  32   4   0       53.56       60.10      9.58 o
  34   4   0      232.86      254.26     14.47 o
  36   4   0      579.18      582.75     25.20 o
  38   4   0      203.07      217.07     15.11 o
   1   5   0     1663.29     1688.74     47.85 o
   3   5   0     1358.07     1304.29     71.32 o
   5   5   0     4894.15     4783.45    119.17 o
   7   5   0      618.67      639.49     24.36 o
   9   5   0      259.39      367.49     35.58 o
  11   5   0     1920.57     1848.97     44.70 o
  13   5   0      201.81      157.50     10.93 o
  15   5   0     1445.98     1356.10     36.48 o
  17   5   0        8.67       15.10      4.23 o
  19   5   0        0.24        5.23      3.33 o
  21   5   0      125.13      131.33     10.69 o
  23   5   0      435.15      441.40     14.58 o
  25   5   0        0.54        1.37      4.64 o
  27   5   0       91.73      105.83      9.27 o
  29   5   0        2.10        2.58      4.87 o
  31   5   0      165.02      155.12     14.96 o
  33   5   0      959.77      928.74     32.76 o
  35   5   0      713.16      732.67     31.98 o
  37   5   0        0.28        3.20      6.63 o
   0   6   0     2237.64     2037.79    102.53 o
   2   6   0     4954.74     4775.11    112.16 o
   4   6   0      685.51      714.80     22.67 o
   6   6   0     1111.52     1178.17     27.20 o
   8   6   0        0.35       -4.32      4.77 o
  10   6   0        4.28        5.57      4.27 o
  12   6   0       97.82       83.78      8.30 o
  14   6   0       57.18       57.92      7.40 o
  16   6   0        7.37       13.90      5.39 o
  18   6   0      236.47      238.75     13.04 o
  20   6   0      338.76      287.15     25.36 o
  22   6   0       85.20       74.98      7.27 o
  24   6   0      166.88      153.08     16.66 o
  26   6   0       35.99       33.29      6.74 o
  28   6   0        0.00       -1.46      5.10 o
  30   6   0      553.49      623.15     31.15 o
  32   6   0      400.87      426.67     20.40 o
  34   6   0      498.51      494.14     29.79 o
  36   6   0      185.78      210.65     21.32 o
   1   7   0       96.65      109.32     14.61 o
   3   7   0     1455.10     1548.01     44.80 o
   5   7   0     1596.79     1602.71     43.88 o
   7   7   0     2701.73     2711.03     76.08 o
   9   7   0      975.28      956.66     32.46 o
  11   7   0        0.14        5.74      5.25 o
  13   7   0       43.84       47.66      9.37 o
  15   7   0       27.03       26.86      8.37 o
  17   7   0       39.93       34.64      7.57 o
  19   7   0      179.52      186.22     13.63 o
  21   7   0      189.02      228.35     14.79 o
  23   7   0      739.21      798.19     35.23 o
  25   7   0        3.44       10.06      7.57 o
  27   7   0       63.74       72.08     10.88 o
  29   7   0        0.81        0.59      8.51 o
  31   7   0       18.41       24.98      8.21 o
  33   7   0      261.01      238.93     16.97 o
   0   8   0     5169.15     4654.06    344.89 o
   2   8   0       21.79       13.21      8.89 o
   4   8   0       11.81        5.92      5.66 o
   6   8   0      311.42      298.44     17.47 o
   8   8   0      495.37      457.79     26.44 o
  10   8   0      229.65      217.56     14.10 o
  12   8   0       61.93       69.32      8.83 o
  14   8   0      284.72      271.61     15.76 o
  16   8   0        8.74        5.15      6.42 o
  18   8   0      120.44      129.66     11.86 o
  20   8   0      435.84      399.01     22.45 o
  22   8   0       61.36       78.60     11.00 o
  24   8   0        6.68       10.13      9.35 o
  26   8   0       78.95      101.83     14.33 o
  28   8   0       25.06       29.24      9.65 o
  30   8   0       24.70       30.99     11.34 o
   1   9   0       38.14       31.99      9.94 o
   3   9   0      564.82      626.73     28.00 o
   5   9   0       15.52        5.40     10.05 o
   7   9   0      806.95      799.95     43.54 o
   9   9   0      338.76      346.59     20.97 o
  11   9   0       80.82       66.13     10.33 o
  13   9   0      202.17      231.92     18.87 o
  15   9   0        1.08        3.16      6.65 o
  17   9   0      201.46      201.31     16.31 o
  19   9   0      271.90      268.73     21.46 o
  21   9   0      298.32      310.77     22.33 o
  23   9   0       61.35       71.62     11.86 o
  25   9   0        3.71       -3.01      9.23 o
   0  10   0      419.93      424.20     35.30 o
   2  10   0      201.02      188.86     24.53 o
   4  10   0      175.70      164.19     15.70 o
   6  10   0      502.55      490.09     25.44 o
   8  10   0       78.83       71.24     12.77 o
  10  10   0        0.28       -1.47      7.07 o
  12  10   0      102.46      105.85     13.68 o
  14  10   0      142.17      129.80     14.87 o
  16  10   0       47.65       44.83     14.75 o
  18  10   0       43.62       39.38     12.79 o
  20  10   0       57.96      113.76     15.30 o
   1  11   0      673.11      731.49     32.26 o
   3  11   0       27.85       25.91     10.26 o
   5  11   0       69.62       75.71     15.28 o
   7  11   0       35.14       39.34     12.29 o
   9  11   0       71.03       92.14     16.71 o
  11  11   0       94.68      108.67     15.16 o
 -41   1   1      157.86      219.32     19.21 o
 -39   1   1       78.04       66.87     10.10 o
 -37   1   1      224.69      244.40     13.74 o
 -35   1   1       44.70       49.48      8.05 o
 -33   1   1     1192.08     1271.65     33.69 o
 -31   1   1     1051.96     1043.36     31.11 o
 -29   1   1      289.23      301.51     14.24 o
 -27   1   1     4977.18     4873.87    112.89 o
 -25   1   1     1224.09     1107.18     26.01 o
 -23   1   1    10513.12    10453.79    268.49 o
 -21   1   1     2120.19     2185.45     43.46 o
 -19   1   1       50.65       91.45      5.24 o
 -17   1   1     4712.26     4699.71     93.98 o
 -15   1   1      151.42      176.07      7.45 o
 -13   1   1      270.50      213.20     11.45 o
 -11   1   1      568.96      637.36     11.67 o
  -9   1   1      358.54      369.40      6.04 o
  -7   1   1     5017.17     4933.07     89.00 o
  -5   1   1    21989.55    25324.85    739.69 o
  -3   1   1       99.94       83.16      3.51 o
  -1   1   1     8245.45     8623.72    143.82 o
   1   1   1    36707.98    39937.34   1223.38 o
   3   1   1      680.21      624.58     12.85 o
   5   1   1    12873.33    13450.67   1134.00 o
   7   1   1   119625.85   129975.45   7362.34 o
   9   1   1    35953.53    42178.10   1519.95 o
  11   1   1     4909.28     4928.23     88.19 o
  13   1   1      445.70      565.86      9.33 o
  15   1   1      925.61      900.53     19.25 o
  17   1   1    11954.01    11360.32    709.87 o
  19   1   1       19.63       46.77      2.95 o
  21   1   1     3040.06     2815.75     89.63 o
  23   1   1       45.75       56.53      4.40 o
  25   1   1       39.45       31.48      4.77 o
  27   1   1     1125.99     1193.12     27.98 o
  29   1   1      882.05      868.99     22.48 o
  31   1   1     3379.37     3280.66     91.28 o
  33   1   1      594.62      508.26     17.94 o
  35   1   1       10.40       22.05      6.62 o
  37   1   1      208.99      237.78     13.69 o
  39   1   1      109.32       90.51      9.35 o
  41   1   1        4.22       -3.22      5.08 o
 -40   2   1       26.65       24.99      8.48 o
 -38   2   1        1.01       -1.07      5.89 o
 -36   2   1     1224.66     1388.19     45.04 o
 -34   2   1      274.79      268.52     13.70 o
 -32   2   1       93.07       92.28      9.10 o
 -30   2   1       39.29       29.49      5.62 o
 -28   2   1       46.84       61.11      6.34 o
 -26   2   1      364.38      328.02     12.28 o
 -24   2   1       30.28       24.68      4.69 o
 -22   2   1       63.72       65.24      5.98 o
 -20   2   1     1207.89     1145.11     23.63 o
 -18   2   1     1368.49     1408.07     25.79 o
 -16   2   1      368.62      421.90      9.04 o
 -14   2   1     6587.02     7040.88    151.21 o
 -12   2   1     1765.36     1805.47     43.26 o
 -10   2   1      892.47      842.77     12.99 o
  -8   2   1     8012.13     8078.76    169.17 o
  -6   2   1    39578.81    43934.04   1631.68 o
  -4   2   1    26379.59    28743.39    905.73 o
  -2   2   1     4095.63     4091.11     79.07 o
   0   2   1     2375.17     2381.41     34.69 o
   2   2   1     2351.79     2285.31     32.19 o
   4   2   1    16478.01    18335.16    428.45 o
   6   2   1     5086.49     4954.79     83.45 o
   8   2   1     1747.73     1696.17     68.42 o
  10   2   1      457.18      514.94     14.80 o
  12   2   1     2255.58     2172.69     40.44 o
  14   2   1     1139.75     1212.27     20.15 o
  16   2   1     1138.90     1212.48     45.23 o
  18   2   1      741.77      719.01     16.04 o
  20   2   1      557.20      557.67     12.48 o
  22   2   1      264.15      305.95      9.77 o
  24   2   1       97.38      120.46      6.11 o
  26   2   1     2001.96     1929.81     43.88 o
  28   2   1      624.45      617.97     21.22 o
  30   2   1      629.68      648.13     20.76 o
  32   2   1      388.62      424.15     15.60 o
  34   2   1       56.74       58.04     10.13 o
  36   2   1      177.29      199.87     13.09 o
  38   2   1      489.98      485.46     20.14 o
  40   2   1      171.32      183.55     14.14 o
 -39   3   1      160.36      144.12     13.70 o
 -37   3   1      121.89      142.54     13.29 o
 -35   3   1      475.12      558.37     25.56 o
 -33   3   1     2199.50     2160.47     59.39 o
 -31   3   1      320.09      354.12     17.85 o
 -29   3   1     2318.29     2376.83     59.44 o
 -27   3   1        6.55        0.79      4.52 o
 -25   3   1     2783.99     2673.81     63.03 o
 -23   3   1      769.00      811.97     19.36 o
 -21   3   1       29.03       35.72      6.00 o
 -19   3   1      439.26      392.39     10.40 o
 -17   3   1     1970.23     1853.24     34.77 o
 -15   3   1      162.24      117.67      6.00 o
 -13   3   1      113.68      144.49      5.72 o
 -11   3   1     4841.89     5467.16    113.87 o
  -9   3   1      382.85      343.21      6.72 o
  -7   3   1     1587.16     1904.80     35.24 o
  -5   3   1    18471.68    19815.14    547.37 o
  -3   3   1     5147.39     5579.99    151.10 o
  -1   3   1    26958.09    28582.63   1041.88 o
   1   3   1      928.81      852.14     14.14 o
   3   3   1     1295.03     1268.86     24.22 o
   5   3   1      192.70      200.66      7.04 o
   7   3   1      351.48      384.29      6.27 o
   9   3   1    19096.09    19297.63    483.74 o
  11   3   1      111.44      145.30     12.80 o
  13   3   1      526.16      473.96     21.01 o
  15   3   1    14647.38    14553.81    406.33 o
  17   3   1     3878.93     3928.36     77.94 o
  19   3   1     1897.38     1944.96     38.63 o
  21   3   1      214.89      189.69      8.43 o
  23   3   1      499.44      534.46     14.24 o
  25   3   1      713.08      688.43     18.22 o
  27   3   1        3.16        9.81      4.11 o
  29   3   1     1757.22     1691.55     39.75 o
  31   3   1      153.03      168.22     10.18 o
  33   3   1      252.52      232.32     11.59 o
  35   3   1       42.03       51.96      8.11 o
  37   3   1      449.64      507.93     19.97 o
  39   3   1       57.27       79.62     10.47 o
 -38   4   1       45.44       41.72      9.31 o
 -36   4   1      653.59      728.93     31.30 o
 -34   4   1      193.42      219.92     14.94 o
 -32   4   1       29.68       19.97      7.52 o
 -30   4   1      270.89      229.35     13.34 o
 -28   4   1     1672.10     1621.14     59.92 o
 -26   4   1     1581.25     1515.30     37.06 o
 -24   4   1      580.72      616.38     19.06 o
 -22   4   1      110.13      125.79      8.90 o
 -20   4   1        7.40        7.13      3.39 o
 -18   4   1     1201.71     1202.03     26.31 o
 -16   4   1       15.38       16.54      3.91 o
 -14   4   1     4666.42     4762.07    102.19 o
 -12   4   1       62.58       43.24      3.59 o
 -10   4   1     1218.57     1040.60     15.36 o
  -8   4   1      319.40      347.28     20.34 o
  -6   4   1     1953.45     2119.35     59.95 o
  -4   4   1     2971.71     3483.72     61.79 o
  -2   4   1       43.01       24.35      5.79 o
   0   4   1      565.02      494.82      9.25 o
   2   4   1     2359.45     2276.47     42.94 o
   4   4   1      208.05      252.03     13.10 o
   6   4   1     1561.84     1546.13     31.29 o
   8   4   1      491.01      436.21      7.69 o
  10   4   1     6522.35     7002.79    147.57 o
  12   4   1     2120.55     2019.80     81.14 o
  14   4   1      374.86      398.97      7.66 o
  16   4   1      667.50      596.13     15.90 o
  18   4   1      245.40      224.81     10.25 o
  20   4   1     1002.25     1030.16     30.32 o
  22   4   1      521.97      572.67     15.88 o
  24   4   1       90.70       77.91      6.31 o
  26   4   1      173.67      167.04      8.38 o
  28   4   1        8.15        9.86      4.96 o
  30   4   1       21.69       22.86      6.28 o
  32   4   1       83.81       86.71     11.00 o
  34   4   1      126.08      134.26     12.16 o
  36   4   1      196.32      221.72     17.55 o
  38   4   1      152.69      141.72     23.11 o
 -37   5   1      433.64      422.54     21.65 o
 -35   5   1      388.48      418.97     22.32 o
 -33   5   1      183.33      210.18     13.96 o
 -31   5   1       23.42       15.47      7.00 o
 -29   5   1     1255.27     1360.23     45.64 o
 -27   5   1      716.60      705.49     25.87 o
 -25   5   1      372.17      414.98     18.28 o
 -23   5   1      919.64      840.41     25.67 o
 -21   5   1      921.83      836.52     23.55 o
 -19   5   1      248.80      226.69     12.63 o
 -17   5   1     1158.79     1088.97     36.66 o
 -15   5   1        6.97        2.00      2.92 o
 -13   5   1      745.73      694.27     13.10 o
 -11   5   1     4415.38     4517.70    137.68 o
  -9   5   1     1878.55     1870.18     65.87 o
  -7   5   1      633.25      814.50     29.57 o
  -5   5   1     6840.24     7142.81    191.79 o
  -3   5   1     1651.49     1795.32     44.80 o
  -1   5   1      685.21      712.39     14.49 o
   1   5   1      727.58      779.31     15.56 o
   3   5   1       68.34       91.70      9.11 o
   5   5   1        1.90        1.55      2.97 o
   7   5   1      115.45       93.36      5.77 o
   9   5   1     8289.35     7878.26    215.28 o
  11   5   1      274.82      265.07     10.04 o
  13   5   1      163.60      142.38      4.57 o
  15   5   1     5889.83     6278.82    140.79 o
  17   5   1      183.53      190.97      5.69 o
  19   5   1     4076.72     3949.48     84.01 o
  21   5   1      964.92      918.09     30.23 o
  23   5   1      217.99      199.80     10.62 o
  25   5   1        3.62       11.28      5.20 o
  27   5   1       57.77       61.16     10.41 o
  29   5   1      706.06      717.01     22.15 o
  31   5   1       38.23       35.74      8.00 o
  33   5   1        0.33       -1.94      4.37 o
  35   5   1      113.29      123.66     13.87 o
  37   5   1      607.84      666.46     26.61 o
 -36   6   1        7.71        7.48      7.97 o
 -34   6   1       38.13       54.31     10.71 o
 -32   6   1      130.77      139.89     13.85 o
 -30   6   1      255.19      289.55     21.80 o
 -28   6   1      950.92      980.63     31.67 o
 -26   6   1      894.24      838.34     31.77 o
 -24   6   1      462.76      409.47     37.77 o
 -22   6   1       57.65       53.16      6.44 o
 -20   6   1      107.37       89.06      9.45 o
 -18   6   1      418.36      376.30     60.34 o
 -16   6   1     1845.06     1810.41     54.25 o
 -14   6   1      372.49      423.03     15.89 o
 -12   6   1     1157.41     1212.80     34.62 o
 -10   6   1        8.28        0.99      4.29 o
  -8   6   1      215.98      244.43     15.87 o
  -6   6   1     2924.71     2796.86     68.70 o
  -4   6   1      164.73      166.87      8.67 o
  -2   6   1      210.80      266.78     10.25 o
   0   6   1      897.20      897.61     22.28 o
   2   6   1     3387.87     3229.98     69.52 o
   4   6   1       56.90       60.98     20.44 o
   6   6   1       56.92       40.30     10.85 o
   8   6   1      290.53      329.54     15.83 o
  10   6   1      954.78     1014.07     30.57 o
  12   6   1     3149.96     3167.66     80.92 o
  14   6   1      367.79      371.09     29.99 o
  16   6   1      756.77      617.84     82.24 o
  18   6   1      189.50      168.63     16.97 o
  20   6   1       34.43       34.29      6.59 o
  22   6   1      319.38      260.39     42.30 o
  24   6   1       30.56       32.81      3.63 o
  26   6   1      408.53      384.35     29.54 o
  28   6   1       82.70       85.10      7.44 o
  30   6   1       24.92       18.67      4.44 o
  32   6   1       10.02       14.90      4.25 o
  34   6   1      342.92      375.05     20.61 o
 -33   7   1       54.09       57.72     11.74 o
 -31   7   1      409.22      414.14     24.04 o
 -29   7   1       58.68       55.42     10.84 o
 -27   7   1      362.57      437.09     22.55 o
 -25   7   1      559.00      559.66     27.20 o
 -23   7   1        0.40        1.70      5.99 o
 -21   7   1      291.42      309.27     16.67 o
 -19   7   1      803.17      725.71     27.32 o
 -17   7   1     3535.99     3427.54    109.19 o
 -15   7   1     1081.49     1039.69     33.65 o
 -13   7   1      296.28      235.97     18.13 o
 -11   7   1      750.72      734.69     24.24 o
  -9   7   1     3170.53     3283.38     88.48 o
  -7   7   1       23.25       15.34      8.05 o
  -5   7   1      807.29      816.04     28.04 o
  -3   7   1      437.34      430.93     18.40 o
  -1   7   1      160.67      154.97      4.94 o
   1   7   1       31.45       33.74      3.71 o
   3   7   1        0.06        0.86      2.74 o
   5   7   1       15.90       34.00      8.52 o
   7   7   1      806.21      761.97     25.09 o
   9   7   1     5122.55     5146.41    150.08 o
  11   7   1       12.58        2.10      4.56 o
  13   7   1      163.28      176.55     13.96 o
  15   7   1     1416.66     1434.14     41.27 o
  17   7   1      551.59      548.62     22.59 o
  19   7   1      151.60      162.43     11.28 o
  21   7   1        0.57        2.31      4.68 o
  23   7   1        0.42        1.12      5.73 o
  25   7   1       40.20       40.87      8.26 o
  27   7   1      140.79      166.16     13.21 o
  29   7   1      334.79      330.55     24.61 o
  31   7   1        0.57        3.72      7.07 o
  33   7   1       17.58       19.57      8.55 o
 -30   8   1      207.66      214.78     21.69 o
 -28   8   1      225.63      250.48     19.84 o
 -26   8   1        0.21        3.74      7.64 o
 -24   8   1       56.78       76.95     15.09 o
 -22   8   1       43.95       44.99      9.76 o
 -20   8   1        3.38        7.42      6.38 o
 -18   8   1      898.74      878.98     40.66 o
 -16   8   1      700.92      703.35     27.97 o
 -14   8   1        2.53        0.40      7.02 o
 -12   8   1       85.20      105.71     12.17 o
 -10   8   1       58.67       50.03      7.24 o
  -8   8   1        0.31        0.00      5.38 o
  -6   8   1     1771.47     1714.40     50.02 o
  -4   8   1        0.56       -3.96      5.80 o
  -2   8   1      218.87      204.36      7.86 o
   0   8   1      723.20      680.64     13.06 o
   2   8   1     1749.79     1662.58     71.37 o
   4   8   1       13.97       16.08      6.52 o
   6   8   1       85.04       94.34     20.21 o
   8   8   1      103.71      103.55     15.79 o
  10   8   1      547.29      574.21     22.38 o
  12   8   1      309.68      331.16     17.60 o
  14   8   1     1969.90     2040.88     53.07 o
  16   8   1      123.72      125.78     18.15 o
  18   8   1      136.54      167.32     20.56 o
  20   8   1       17.96       19.98      7.43 o
  22   8   1        3.76        9.79      6.17 o
  24   8   1      724.05      823.10     39.73 o
  26   8   1        9.23        1.78      6.73 o
  28   8   1      170.43      209.80     16.55 o
  30   8   1       82.13       67.38     13.64 o
 -25   9   1        7.84        6.51      8.84 o
 -23   9   1       78.86       71.92     12.32 o
 -21   9   1       90.52       78.75     12.25 o
 -19   9   1        5.07       -2.27      6.18 o
 -17   9   1        3.54       11.87      8.16 o
 -15   9   1        3.10        7.74      7.79 o
 -13   9   1      669.68      573.22     26.61 o
 -11   9   1      154.07      148.08     15.60 o
  -9   9   1       46.53       45.73     10.86 o
  -7   9   1      185.98      178.50     17.95 o
  -5   9   1      823.59      750.26     36.88 o
  -3   9   1      189.76      178.58     16.13 o
  -1   9   1      136.62      109.65     13.89 o
   1   9   1        2.46        4.66      3.98 o
   3   9   1        1.09        7.04      4.08 o
   5   9   1       46.51       47.82      9.06 o
   7   9   1       24.12       18.92      7.95 o
   9   9   1       67.24       64.38     10.00 o
  11   9   1      552.17      554.91     28.23 o
  13   9   1      483.05      505.28     26.24 o
  15   9   1       56.23       56.26     10.23 o
  17   9   1       11.05        3.24      5.92 o
  19   9   1       40.24       52.01     11.11 o
  21   9   1      269.19      259.30     18.26 o
  23   9   1        0.25       -2.93      7.64 o
  25   9   1       27.89       23.28     12.05 o
 -20  10   1        8.31       16.55     10.04 o
 -18  10   1        0.43       10.96      8.35 o
 -16  10   1      484.87      463.68     27.02 o
 -14  10   1      104.60      104.21     15.64 o
 -12  10   1      129.65      133.97     17.38 o
 -10  10   1      217.90      190.19     33.25 o
  -8  10   1        1.61        2.12      6.21 o
  -6  10   1        1.65        6.47      3.75 o
  -4  10   1        1.39       12.13      8.47 o
  -2  10   1        0.05        2.04      8.20 o
   0  10   1       30.53       22.40      8.40 o
   2  10   1      308.82      298.02     18.14 o
   4  10   1      362.93      332.45     66.00 o
   6  10   1       62.34       99.62     19.28 o
   8  10   1      577.37      638.25     29.70 o
  10  10   1       32.51       60.18     11.70 o
  12  10   1       45.60       52.18     11.29 o
  14  10   1       29.87       32.31     10.80 o
  16  10   1       29.32       31.39     10.95 o
  18  10   1      141.63      173.69     16.77 o
  20  10   1        1.15        4.93      7.22 o
 -11  11   1       14.52        5.52      9.82 o
  -9  11   1       59.19       43.71     14.95 o
  -7  11   1      356.09      333.00     24.30 o
  -5  11   1      377.97      391.64     32.10 o
  -3  11   1        5.25       -0.85      6.66 o
  -1  11   1      307.07      269.65     20.18 o
   1  11   1       16.75        7.95      7.65 o
   3  11   1       14.18        3.17      9.06 o
   5  11   1        2.75       -0.18      6.29 o
   7  11   1      359.31      376.40     25.05 o
   9  11   1      174.76      177.39     19.00 o
  11  11   1       23.92       13.95      9.36 o
 -40   0   2      372.86      394.56     32.62 o
 -38   0   2      252.98      227.75     22.59 o
 -36   0   2        0.11        0.59      7.23 o
 -34   0   2       15.69       14.92      8.06 o
 -32   0   2       56.70       80.63     13.66 o
 -30   0   2      162.92      123.96     12.35 o
 -28   0   2      478.57      507.65     25.41 o
 -26   0   2     4326.06     4195.42    136.95 o
 -24   0   2      310.76      333.84     18.03 o
 -22   0   2     4918.13     5360.78    175.08 o
 -20   0   2     6784.13     6680.78    212.90 o
 -18   0   2     3716.62     3507.91     95.79 o
 -16   0   2    33379.50    36347.22   1851.34 o
 -14   0   2     9573.28     9916.92    334.88 o
 -12   0   2      143.61      116.78     18.28 o
 -10   0   2     5557.13     4881.51    124.85 o
  -8   0   2     9929.24     9101.59    449.22 o
  -6   0   2     2651.10     2616.60    181.41 o
  -4   0   2    18471.37    20762.60    655.07 o
  -2   0   2     4423.98     4224.76    164.86 o
   0   0   2     5945.78     5858.98    109.23 o
   2   0   2     4333.23     4295.49    102.70 o
   4   0   2    44728.10    23616.95  13610.09 o
   6   0   2    14777.39    14644.42   1858.92 o
   8   0   2    30676.67    31957.19   2017.00 o
  10   0   2    11995.51     5411.80   4542.37 o
  12   0   2      787.65      994.81     18.97 o
  14   0   2    23095.53    24764.27   1063.19 o
  16   0   2    11350.64    10940.08    369.87 o
  18   0   2     2665.39     2366.59     57.27 o
  20   0   2       31.95       39.09      9.68 o
  22   0   2      211.21      239.28      9.08 o
  24   0   2     1497.34     1432.88     62.74 o
  26   0   2       13.31       26.24      8.25 o
  28   0   2      963.84      868.60     27.36 o
  30   0   2     1180.24     1165.38     42.01 o
  32   0   2     3062.18     2892.85    101.45 o
  34   0   2     2826.78     2923.17    195.75 o
  36   0   2      119.03       97.72     11.33 o
  38   0   2     1806.58     1761.14     67.29 o
  40   0   2        8.60        9.59      9.22 o
 -41   1   2        5.50       15.13      7.68 o
 -39   1   2        5.14        9.32      6.64 o
 -37   1   2        3.77       -1.20      5.48 o
 -35   1   2      949.99      988.20     29.79 o
 -33   1   2        5.49        4.57      4.94 o
 -31   1   2      115.12      103.79      9.24 o
 -29   1   2      312.63      310.46     14.08 o
 -27   1   2     1258.44     1251.17     29.62 o
 -25   1   2      285.06      267.79     11.18 o
 -23   1   2      643.88      639.28     16.11 o
 -21   1   2      879.50      871.92     19.48 o
 -19   1   2      438.65      421.28     10.12 o
 -17   1   2     2613.86     2724.87     51.38 o
 -15   1   2     3043.01     3039.97     55.56 o
 -13   1   2       50.76       57.97      3.23 o
 -11   1   2     3697.23     3742.79     67.30 o
  -9   1   2        1.16       40.54      8.38 o
  -7   1   2      431.46      318.73      6.06 o
  -5   1   2      188.50      283.73      5.97 o
  -3   1   2      705.26      563.36      8.80 o
  -1   1   2     1171.92     1199.25     11.62 o
   1   1   2     3734.25     3555.67     41.86 o
   3   1   2    14008.92    14825.16    347.75 o
   5   1   2     3179.56     1609.89    868.98 o
   7   1   2        0.25        2.92      2.30 o
   9   1   2        1.80       12.76      5.75 o
  11   1   2     2813.15     2981.98     62.30 o
  13   1   2     3458.39     3900.60     96.15 o
  15   1   2      909.80      982.33     22.25 o
  17   1   2      316.98      349.00      7.87 o
  19   1   2      138.34      147.70      8.80 o
  21   1   2      100.55       98.56      6.93 o
  23   1   2       51.82       61.46      4.05 o
  25   1   2      205.87      179.33      7.62 o
  27   1   2        3.15        8.41      3.10 o
  29   1   2        5.91        6.41      3.62 o
  31   1   2      158.24      133.29      9.83 o
  33   1   2       16.72       19.81      5.76 o
  35   1   2       41.32       30.66      9.62 o
  37   1   2       34.35       36.54      6.78 o
  39   1   2      118.64      114.11     11.46 o
  41   1   2       15.77       20.10      7.11 o
 -40   2   2      212.51      226.27     16.97 o
 -38   2   2        0.98        1.33      6.09 o
 -36   2   2       19.34       18.13      6.78 o
 -34   2   2        0.41        4.83      5.12 o
 -32   2   2      440.83      415.09     17.69 o
 -30   2   2      558.93      555.12     20.97 o
 -28   2   2       65.63       66.44      7.67 o
 -26   2   2     3413.64     3238.62     75.94 o
 -24   2   2     3336.77     3219.28     70.95 o
 -22   2   2     1321.41     1323.38     28.14 o
 -20   2   2     1692.24     1558.31     30.82 o
 -18   2   2     7943.46     7785.28    181.61 o
 -16   2   2     2608.02     2402.84     45.14 o
 -14   2   2     9701.96    10282.71    246.58 o
 -12   2   2      466.59      327.86     12.63 o
 -10   2   2     3985.69     3915.74     71.38 o
  -8   2   2      575.76      538.14      7.85 o
  -6   2   2    23944.99    25985.66    710.45 o
  -4   2   2     2023.25     1974.43     31.26 o
  -2   2   2    31637.61    34970.06    892.81 o
   0   2   2       85.95       90.71      2.61 o
   2   2   2    12625.17    11985.27    247.91 o
   4   2   2     7178.46     7277.30    186.24 o
   6   2   2      125.39      164.32      3.14 o
   8   2   2       20.83       20.08      4.35 o
  10   2   2      214.87      221.67      7.73 o
  12   2   2     1767.95     1679.51     47.64 o
  14   2   2     1485.08     1684.45     64.37 o
  16   2   2     2243.96     2362.30     59.61 o
  18   2   2      210.05      180.08      8.65 o
  20   2   2      275.60      270.53      6.87 o
  22   2   2      573.83      572.99     14.70 o
  24   2   2     2355.97     2390.37     51.11 o
  26   2   2       11.21       13.93      3.93 o
  28   2   2     2707.28     2462.44     57.42 o
  30   2   2      378.38      366.78     14.59 o
  32   2   2        0.63       10.16      4.86 o
  34   2   2      103.65      109.55      9.05 o
  36   2   2     1298.15     1358.79     41.10 o
  38   2   2       90.68      105.56      9.48 o
  40   2   2      147.97      168.52     14.28 o
 -39   3   2       11.69       11.60      8.45 o
 -37   3   2       61.69       56.29      9.13 o
 -35   3   2      981.67     1018.95     37.59 o
 -33   3   2       13.90       12.84      6.44 o
 -31   3   2        0.06       -0.84      5.55 o
 -29   3   2      798.63      844.63     26.68 o
 -27   3   2       97.03      103.98      8.98 o
 -25   3   2        6.30        6.31      4.61 o
 -23   3   2      669.34      639.50     18.48 o
 -21   3   2     2493.50     2511.53     54.98 o
 -19   3   2       21.08        8.58      3.12 o
 -17   3   2      543.67      532.12     13.08 o
 -15   3   2      413.49      382.66      9.80 o
 -13   3   2      481.42      390.43     10.03 o
 -11   3   2      412.47      384.49      9.25 o
  -9   3   2     1264.75     1223.80     27.17 o
  -7   3   2     2013.32     1993.66     37.00 o
  -5   3   2     5249.48     5953.58    105.43 o
  -3   3   2     1174.02     1112.40     17.38 o
  -1   3   2        5.16        2.21      0.99 o
   1   3   2      699.61      558.86     11.80 o
   3   3   2     5911.59     5986.34    116.90 o
   5   3   2       78.28      102.69     13.62 o
   7   3   2      487.39      527.18     24.37 o
   9   3   2       96.13       60.29      7.24 o
  11   3   2      928.03      843.33     28.71 o
  13   3   2     2281.58     2258.15     45.34 o
  15   3   2     2432.68     2601.14     75.90 o
  17   3   2      336.76      334.90      8.48 o
  19   3   2       66.96       59.29      4.39 o
  21   3   2        1.02        5.37      2.75 o
  23   3   2      307.77      365.56     11.24 o
  25   3   2     2130.48     2083.93     46.29 o
  27   3   2       62.98       46.99      5.02 o
  29   3   2      596.76      578.11     18.78 o
  31   3   2       68.71       42.76      6.10 o
  33   3   2       54.58       66.15      9.00 o
  35   3   2       40.52       49.02      8.28 o
  37   3   2        3.85       -0.66      4.23 o
  39   3   2        4.85        4.38      5.26 o
 -38   4   2       34.82       46.78     11.55 o
 -36   4   2      171.66      191.51     15.26 o
 -34   4   2        9.18        5.92      7.60 o
 -32   4   2     1041.92     1044.00     38.50 o
 -30   4   2      341.46      326.50     16.37 o
 -28   4   2      173.20      172.08     12.41 o
 -26   4   2     1186.85     1153.77     33.01 o
 -24   4   2     3615.40     3630.02     88.83 o
 -22   4   2       18.78       38.04      5.62 o
 -20   4   2      299.83      269.15     12.11 o
 -18   4   2     7985.72     7867.79    193.32 o
 -16   4   2        0.37       -1.25      1.30 o
 -14   4   2       92.25       87.42      8.07 o
 -12   4   2    11452.33    11175.32    400.97 o
 -10   4   2    10757.48    11859.05    267.10 o
  -8   4   2    12964.57    12652.59    287.51 o
  -6   4   2       97.54       62.55      3.47 o
  -4   4   2      459.37      435.29      9.17 o
  -2   4   2     7830.19     8112.80    159.29 o
   0   4   2     2715.83     3034.23     48.12 o
   2   4   2     3361.86     3445.05     73.17 o
   4   4   2     7076.41     6937.81    169.24 o
   6   4   2     1887.70     1862.17     51.62 o
   8   4   2     2892.35     2887.92    131.04 o
  10   4   2        9.74        5.69      1.86 o
  12   4   2     2019.38     2134.88     45.62 o
  14   4   2      526.98      538.70     15.32 o
  16   4   2      855.70      824.02     17.37 o
  18   4   2      161.79      159.55      6.42 o
  20   4   2       56.12       62.95      4.24 o
  22   4   2     4224.34     4358.80    151.41 o
  24   4   2       14.70        8.10      5.69 o
  26   4   2     1486.70     1501.98     39.55 o
  28   4   2       99.32       96.08     13.25 o
  30   4   2       55.77       50.53      8.58 o
  32   4   2       21.27        9.54      5.06 o
  34   4   2      267.63      283.94     13.22 o
  36   4   2       15.20       14.42      5.62 o
  38   4   2      114.35      135.47     12.30 o
 -37   5   2        0.87       13.61      9.33 o
 -35   5   2       41.45       54.77     11.55 o
 -33   5   2       39.93       43.84     10.44 o
 -31   5   2      292.85      323.92     20.51 o
 -29   5   2        0.04        1.24      5.41 o
 -27   5   2      490.32      473.45     18.32 o
 -25   5   2       70.66       86.59      9.26 o
 -23   5   2      209.90      179.87     10.65 o
 -21   5   2     2146.89     1768.47    116.58 o
 -19   5   2     2418.46     2354.57     46.13 o
 -17   5   2       69.72       65.57      5.41 o
 -15   5   2     2466.96     2462.31     48.98 o
 -13   5   2      204.83      212.61      5.63 o
 -11   5   2     4553.38     4615.78     93.92 o
  -9   5   2       46.55       36.93      6.58 o
  -7   5   2     3064.11     3129.88     78.55 o
  -5   5   2     2111.00     2092.34     57.32 o
  -3   5   2        9.26        5.39      1.78 o
  -1   5   2      163.79      120.80      7.57 o
   1   5   2      515.90      450.26      9.00 o
   3   5   2     1644.56     1753.50     34.80 o
   5   5   2      897.44      959.13     18.58 o
   7   5   2      532.70      578.08     17.83 o
   9   5   2     1776.39     1840.93     66.95 o
  11   5   2     1605.40     1685.43     31.07 o
  13   5   2       21.02       16.11      2.80 o
  15   5   2      582.62      634.22     19.46 o
  17   5   2      111.27      107.70      5.75 o
  19   5   2     2550.69     2607.52     97.91 o
  21   5   2      339.05      288.04     13.97 o
  23   5   2      394.84      345.06     10.16 o
  25   5   2        2.60        8.33      3.61 o
  27   5   2      230.83      271.51     10.59 o
  29   5   2      128.11      110.69      7.37 o
  31   5   2       21.90       19.02      4.82 o
  33   5   2      285.06      293.01     15.29 o
  35   5   2       40.06       27.30      7.59 o
  37   5   2        1.44       -3.18      5.75 o
 -34   6   2        0.28       -3.66      7.24 o
 -32   6   2        0.62        4.30      6.38 o
 -30   6   2       19.42       19.30      5.79 o
 -28   6   2      114.57       88.90     10.33 o
 -26   6   2       20.34       21.84      5.07 o
 -24   6   2      246.74      217.16     11.65 o
 -22   6   2        1.44        8.96      5.77 o
 -20   6   2      108.20       92.17      5.99 o
 -18   6   2     5308.79     4876.66    128.59 o
 -16   6   2      990.25      846.41     70.70 o
 -14   6   2     1741.66     1709.49     45.26 o
 -12   6   2      529.96      550.33     18.63 o
 -10   6   2      193.79      216.29     12.02 o
  -8   6   2     1081.57     1018.12     28.61 o
  -6   6   2      782.33      842.18     22.71 o
  -4   6   2      103.92      144.76      3.94 o
  -2   6   2        1.22        1.83      1.75 o
   0   6   2       49.92       42.35      4.46 o
   2   6   2      245.14      216.42      6.35 o
   4   6   2     3837.81     3888.25     88.86 o
   6   6   2      775.56      763.70     15.45 o
   8   6   2     1535.54     1524.59     38.37 o
  10   6   2     2358.53     2358.65     58.89 o
  12   6   2        3.98        1.27      3.43 o
  14   6   2       36.81       45.78      3.90 o
  16   6   2     3278.41     3385.54     73.64 o
  18   6   2      459.45      512.26     35.60 o
  20   6   2      113.04      133.30     10.23 o
  22   6   2       71.31       69.79      9.83 o
  24   6   2        6.21       -0.72      3.69 o
  26   6   2        4.53        5.26      3.21 o
  28   6   2      245.29      216.19     10.16 o
  30   6   2      115.15      107.77      7.69 o
  32   6   2        0.01        8.73      4.77 o
  34   6   2      111.12      112.47     13.22 o
 -31   7   2        0.83       -5.51      7.27 o
 -29   7   2       14.16       12.31      7.73 o
 -27   7   2       94.38       79.00     10.25 o
 -25   7   2      166.49      177.96     14.08 o
 -23   7   2      214.06      237.38     17.63 o
 -21   7   2      262.16      281.86     17.96 o
 -19   7   2      495.31      465.66     23.10 o
 -17   7   2      250.03      325.13     34.72 o
 -15   7   2       73.35       73.62     17.86 o
 -13   7   2     1874.24     2006.70     60.77 o
 -11   7   2      524.96      507.82     33.50 o
  -9   7   2      873.26      754.94     24.36 o
  -7   7   2      614.38      622.28     20.79 o
  -5   7   2      138.06      160.78     17.49 o
  -3   7   2        5.84       37.62     16.04 o
  -1   7   2     1108.04     1118.26     28.42 o
   1   7   2     2464.50     2331.31     41.37 o
   3   7   2      542.85      582.87     13.86 o
   5   7   2      549.40      570.40     14.23 o
   7   7   2     1043.09     1056.49     43.00 o
   9   7   2     1121.97     1139.23     38.72 o
  11   7   2      307.67      312.27     17.71 o
  13   7   2      261.86      261.15     13.29 o
  15   7   2      547.57      531.70     19.59 o
  17   7   2      292.66      267.37     13.65 o
  19   7   2      261.68      300.36     18.57 o
  21   7   2      705.48      586.37     81.81 o
  23   7   2      180.96      112.05     30.47 o
  25   7   2        9.72        6.40      7.28 o
  27   7   2      161.42      169.56     16.33 o
  29   7   2        0.08       -2.00      5.30 o
  31   7   2       61.49       81.23     11.45 o
 -28   8   2       43.88       86.53     15.37 o
 -26   8   2       51.50       72.52     13.79 o
 -24   8   2        1.53       -7.43      7.43 o
 -22   8   2      455.01      418.74     24.58 o
 -20   8   2      247.41      255.23     19.10 o
 -18   8   2      363.41      337.59     20.86 o
 -16   8   2       44.52       35.12      9.68 o
 -14   8   2      763.95      721.63     30.50 o
 -12   8   2       59.62       49.21     11.27 o
 -10   8   2       15.52        5.86      5.51 o
  -8   8   2       60.06       62.19     10.00 o
  -6   8   2       94.51       66.70      7.87 o
  -4   8   2       19.67       32.22      4.48 o
  -2   8   2     1097.84     1108.77     25.52 o
   0   8   2        5.82        2.35      3.03 o
   2   8   2        1.05        2.23      2.59 o
   4   8   2     3417.36     3428.83     68.29 o
   6   8   2       70.54       89.64     18.42 o
   8   8   2      307.62      317.33     16.42 o
  10   8   2      453.51      443.95     20.76 o
  12   8   2       70.79       85.99      9.62 o
  14   8   2       10.02        3.58      6.82 o
  16   8   2      888.65      947.16     32.96 o
  18   8   2      752.50      816.29     30.14 o
  20   8   2      386.73      379.39     19.68 o
  22   8   2       20.94       27.25      8.63 o
  24   8   2       13.92        2.32      6.27 o
  26   8   2       46.35       31.50      9.45 o
  28   8   2        9.68        9.79      9.03 o
 -25   9   2        4.33        3.42      7.31 o
 -23   9   2      587.61      574.63     32.91 o
 -21   9   2      149.78      144.53     15.65 o
 -19   9   2      344.80      377.53     22.79 o
 -17   9   2       92.31      108.14     16.90 o
 -15   9   2      159.67      148.22     16.09 o
 -13   9   2      831.25      833.60     29.29 o
 -11   9   2        0.95       -2.18      6.89 o
  -9   9   2     1158.96     1038.75     66.44 o
  -7   9   2      846.33      825.08     44.36 o
  -5   9   2        2.90       -1.28      5.80 o
  -3   9   2       33.15       35.29      8.44 o
  -1   9   2      150.38      131.81      6.71 o
   1   9   2      453.31      362.01     22.59 o
   3   9   2       88.24       98.93      9.96 o
   5   9   2      203.05      221.97     13.45 o
   7   9   2      401.92      375.79     13.94 o
   9   9   2      155.84      163.52     14.91 o
  11   9   2      215.34      224.59     20.37 o
  13   9   2      126.32      136.76     14.41 o
  15   9   2       71.64       73.29     10.59 o
  17   9   2      307.52      344.77     21.97 o
  19   9   2       32.86       35.49     10.82 o
  21   9   2      511.45      508.77     25.63 o
  23   9   2       56.57       44.82     10.03 o
  25   9   2        1.06        3.87      7.30 o
 -18  10   2       27.52       57.67     12.55 o
 -16  10   2        0.25        5.48      8.12 o
 -14  10   2       14.52       31.39     14.84 o
 -12  10   2       22.00       33.95      7.23 o
 -10  10   2      237.23      259.39     14.13 o
  -8  10   2        0.25        0.48      4.03 o
  -6  10   2       23.01       30.64      7.06 o
  -4  10   2       20.74        8.57      7.82 o
  -2  10   2       32.37       41.67      9.77 o
   0  10   2      201.29      171.45     33.61 o
   2  10   2      196.15      216.02     16.37 o
   4  10   2      133.59      152.50     13.12 o
   6  10   2       28.15       30.03      8.43 o
   8  10   2      396.52      365.12     19.00 o
  10  10   2        0.65        2.48      7.36 o
  12  10   2      243.15      271.92     19.42 o
  14  10   2       30.94       30.35     11.43 o
  16  10   2       71.04       88.28     16.32 o
  18  10   2        0.14        5.69      6.69 o
  -9  11   2      242.74      272.97     25.13 o
  -7  11   2      297.00      323.57     25.92 o
  -5  11   2       14.56       14.96      9.50 o
  -3  11   2        0.21        2.60      9.87 o
  -1  11   2        0.78        5.89      6.67 o
   1  11   2        9.48       15.45      8.37 o
   3  11   2        5.71        9.50      7.73 o
   5  11   2        3.34       10.23      9.30 o
   7  11   2      330.91      351.94     23.18 o
   9  11   2      165.79      158.03     30.92 o
 -39   1   3       10.36        1.41      7.56 o
 -37   1   3      199.04      245.40     15.83 o
 -35   1   3      492.58      486.10     19.45 o
 -33   1   3       23.77       32.73      7.98 o
 -31   1   3     3185.13     3224.99     83.10 o
 -29   1   3     1204.18     1157.14     30.60 o
 -27   1   3      835.58      761.89     22.18 o
 -25   1   3     1904.60     1810.55     44.42 o
 -23   1   3     4867.08     4502.44    102.37 o
 -21   1   3       13.46       19.65      4.11 o
 -19   1   3       59.58       91.94      5.79 o
 -17   1   3       24.45       35.69      3.83 o
 -15   1   3     1230.66     1412.46     26.40 o
 -13   1   3     4120.62     4637.92     93.17 o
 -11   1   3     3096.57     3285.35     62.23 o
  -9   1   3    34085.11    38280.82   1227.24 o
  -7   1   3     1433.11     1410.50     17.28 o
  -5   1   3      715.06      690.62     10.24 o
  -3   1   3    14873.81    14163.53    246.37 o
  -1   1   3      443.13      397.03      7.25 o
   1   1   3    10906.39    11176.82    177.19 o
   3   1   3    12947.02    13862.49    429.73 o
   5   1   3      879.08     1003.30     23.92 o
   7   1   3      100.58       50.10      6.31 o
   9   1   3      914.61     1019.82     36.79 o
  11   1   3    20666.42    13170.54   3860.48 o
  13   1   3    10530.78     8814.81   1275.24 o
  15   1   3     8713.35     8168.88    852.33 o
  17   1   3     4085.36     4260.26    123.90 o
  19   1   3       13.45       12.94      2.60 o
  21   1   3        2.98       61.89     31.11 o
  23   1   3       28.54       35.01      3.42 o
  25   1   3      749.40      665.13     15.90 o
  27   1   3       12.04       10.55      3.22 o
  29   1   3      227.45      249.03     12.21 o
  31   1   3      187.50      195.70      9.77 o
  33   1   3        8.31       12.58      3.92 o
  35   1   3      102.92       97.65      9.56 o
  37   1   3       23.22       32.26      7.88 o
  39   1   3      351.39      355.29     16.04 o
 -40   2   3       44.17       42.19      9.53 o
 -38   2   3       36.71       50.89     11.02 o
 -36   2   3        0.30       -5.54      6.97 o
 -34   2   3        0.96        5.17      5.19 o
 -32   2   3      259.05      233.60     12.98 o
 -30   2   3     1894.33     1841.13     48.32 o
 -28   2   3      917.86      915.44     26.21 o
 -26   2   3      234.80      221.13     10.47 o
 -24   2   3     1645.86     1662.55     37.71 o
 -22   2   3     3581.38     3452.16     79.92 o
 -20   2   3       21.90       12.01      3.59 o
 -18   2   3      413.52      454.55     12.80 o
 -16   2   3     1673.82     1662.95     32.83 o
 -14   2   3     1600.50     1519.54     33.47 o
 -12   2   3        1.15        1.40      1.59 o
 -10   2   3       60.67       68.13      5.88 o
  -8   2   3       76.97      129.56     10.13 o
  -6   2   3     2498.81     2449.19     30.61 o
  -4   2   3       27.32       47.17      8.93 o
  -2   2   3        6.28       10.88      1.23 o
   0   2   3     4528.50     4675.21     64.16 o
   2   2   3      137.98      119.92      2.22 o
   4   2   3     3662.77     3752.88     53.31 o
   6   2   3      317.74      408.55      6.92 o
   8   2   3      128.92      131.01     61.57 o
  10   2   3     7012.00     7285.89    180.46 o
  12   2   3      416.93      516.64     37.15 o
  14   2   3      258.03      194.21      8.61 o
  16   2   3      198.93      217.06      6.68 o
  18   2   3      756.77      820.18     21.22 o
  20   2   3     1410.70     1455.86     83.42 o
  22   2   3       68.81       66.60      4.76 o
  24   2   3      182.02      187.15      7.55 o
  26   2   3      759.42      744.53     18.51 o
  28   2   3       31.70       27.53      4.28 o
  30   2   3        2.09        5.61      3.97 o
  32   2   3       16.82       15.70      4.24 o
  34   2   3        0.12        9.31      4.49 o
  36   2   3       14.09       17.21      5.39 o
  38   2   3       28.66        8.26      6.69 o
  40   2   3       30.61       20.60      6.14 o
 -39   3   3       91.02      122.91     17.68 o
 -37   3   3       87.09       88.59     10.82 o
 -35   3   3       59.33       90.47     11.04 o
 -33   3   3       32.73       27.05      8.11 o
 -31   3   3        0.29        3.53      4.97 o
 -29   3   3     1665.07     1671.87     44.52 o
 -27   3   3      587.45      537.55     21.13 o
 -25   3   3     4487.05     4446.39    109.13 o
 -23   3   3     6442.08     6261.27    156.61 o
 -21   3   3      145.33      198.69     49.80 o
 -19   3   3        0.99       -0.13      2.24 o
 -17   3   3     3215.39     3090.92     70.28 o
 -15   3   3       19.04        8.86      2.54 o
 -13   3   3      394.56      407.84      7.96 o
 -11   3   3      894.36      914.76     25.69 o
  -9   3   3     5400.22     5523.85    102.48 o
  -7   3   3      902.81      992.82     22.31 o
  -5   3   3     1752.45     1509.20     23.58 o
  -3   3   3       43.99       39.98      3.74 o
  -1   3   3       61.15      179.46      5.50 o
   1   3   3     2985.09     2826.15     44.95 o
   3   3   3     1513.48     1421.18     24.86 o
   5   3   3    16428.15    16724.42    408.81 o
   7   3   3      154.80      122.91      6.63 o
   9   3   3     7668.15     7623.21    229.76 o
  11   3   3     6473.45     6801.51    143.76 o
  13   3   3      733.61      752.54     13.76 o
  15   3   3      580.74      596.04     20.44 o
  17   3   3       18.07       36.80      4.18 o
  19   3   3     1508.44     1477.67     25.30 o
  21   3   3      498.05      461.12     10.01 o
  23   3   3     1074.92     1117.48     23.79 o
  25   3   3       24.16       24.66      4.03 o
  27   3   3      574.12      490.77     15.29 o
  29   3   3      104.71      114.67      7.44 o
  31   3   3      441.16      444.90     16.31 o
  33   3   3      226.12      207.21     10.97 o
  35   3   3      114.46      115.32     10.09 o
  37   3   3       64.64       53.30      7.28 o
  39   3   3        0.80       -3.07      6.32 o
 -38   4   3       10.93       20.10      8.19 o
 -36   4   3      155.42      164.18     13.69 o
 -34   4   3      163.37      184.67     18.73 o
 -32   4   3       60.55       64.93      9.04 o
 -30   4   3      731.43      685.15     23.37 o
 -28   4   3      333.32      342.12     16.03 o
 -26   4   3        4.15       -0.02      5.17 o
 -24   4   3       46.49       43.65      5.09 o
 -22   4   3      337.02      344.39     11.25 o
 -20   4   3     1584.74     1462.79     32.57 o
 -18   4   3     1653.67     1792.39     37.12 o
 -16   4   3       22.05       17.65      3.51 o
 -14   4   3       97.08       86.31      6.27 o
 -12   4   3     1095.15      817.23    133.87 o
 -10   4   3        9.91       12.96      3.71 o
  -8   4   3      799.48      664.13     13.32 o
  -6   4   3       10.93        2.45      1.34 o
  -4   4   3      102.91      110.25      5.82 o
  -2   4   3      922.80      949.89     15.31 o
   0   4   3     2029.47     2142.23     30.85 o
   2   4   3     6641.91     6838.41    131.04 o
   4   4   3      349.36      445.03     18.45 o
   6   4   3     1348.25     1268.23     18.62 o
   8   4   3      356.50      377.03     10.76 o
  10   4   3     4813.15     5080.02    105.59 o
  12   4   3      427.70      404.21     16.81 o
  14   4   3      152.28      146.37      6.83 o
  16   4   3     1338.47     1427.34     30.43 o
  18   4   3        5.75        7.64      4.04 o
  20   4   3     1318.62     1247.66     38.50 o
  22   4   3      507.12      452.08     16.89 o
  24   4   3       16.02       27.77      4.31 o
  26   4   3      127.79      136.71      7.06 o
  28   4   3      303.80      342.49     10.97 o
  30   4   3       13.59       11.54      3.67 o
  32   4   3       11.01       10.82      4.19 o
  34   4   3       23.74       21.88      5.52 o
  36   4   3      380.28      331.54     14.96 o
  38   4   3       35.37       35.32      7.70 o
 -35   5   3      330.89      311.68     22.51 o
 -33   5   3        1.57        3.98      4.39 o
 -31   5   3      278.72      261.84     11.87 o
 -29   5   3       17.87       17.07      5.66 o
 -27   5   3        0.59        1.33      3.80 o
 -25   5   3        4.25       12.95      3.88 o
 -23   5   3     3834.47     3722.99     97.31 o
 -21   5   3      402.34      424.96     15.66 o
 -19   5   3        0.37        4.65      2.90 o
 -17   5   3       32.77       28.15      5.75 o
 -15   5   3     1899.37     1761.22     61.89 o
 -13   5   3      551.60      528.22     11.41 o
 -11   5   3     1032.11      901.34     16.16 o
  -9   5   3     1085.60     1053.78     29.91 o
  -7   5   3      501.88      480.82     16.97 o
  -5   5   3      596.97      559.86     12.99 o
  -3   5   3      117.82      131.02      8.07 o
  -1   5   3      382.63      309.05      9.18 o
   1   5   3        2.03        3.26      3.33 o
   3   5   3     4120.67     4054.22    119.77 o
   5   5   3        0.19        3.38      2.23 o
   7   5   3      479.62      501.70      9.71 o
   9   5   3      314.55      357.48     10.20 o
  11   5   3     4789.08     4817.93     94.41 o
  13   5   3      440.23      395.16     26.60 o
  15   5   3      397.80      405.75     13.97 o
  17   5   3      249.49      239.10      8.32 o
  19   5   3     1877.20     1893.69     40.24 o
  21   5   3       46.50       37.42      5.07 o
  23   5   3      459.83      433.62     20.23 o
  25   5   3      182.95      191.74     12.11 o
  27   5   3      333.93      274.01     12.11 o
  29   5   3      360.75      354.84     16.00 o
  31   5   3      145.13      152.70     10.68 o
  33   5   3      174.50      189.73      9.49 o
  35   5   3      390.67      390.44     17.10 o
 -34   6   3      297.00      332.60     24.71 o
 -32   6   3       78.03       92.26     19.91 o
 -30   6   3        1.11       -2.58      3.80 o
 -28   6   3       85.79       94.03     10.39 o
 -26   6   3       25.60       26.15      6.34 o
 -24   6   3       13.36        8.05      3.82 o
 -22   6   3      224.39      204.75      7.98 o
 -20   6   3     1528.72     1369.69     47.63 o
 -18   6   3       20.21       18.42      4.06 o
 -16   6   3      519.31      538.57     19.84 o
 -14   6   3     1083.97      971.72     21.45 o
 -12   6   3      184.88      172.42     14.29 o
 -10   6   3      212.03      202.97     15.73 o
  -8   6   3     2059.14     2157.76     60.45 o
  -6   6   3      189.63      196.42     14.08 o
  -4   6   3     2880.04     2750.74     49.02 o
  -2   6   3        7.92        3.13      2.12 o
   0   6   3     1766.25     1804.51     30.80 o
   2   6   3      340.77      364.13     12.61 o
   4   6   3       44.52       54.49      5.38 o
   6   6   3      758.51      742.02     18.85 o
   8   6   3     1201.62     1225.87     31.30 o
  10   6   3     1827.42     1946.33     47.66 o
  12   6   3      907.05      907.66     30.53 o
  14   6   3      112.86      118.18      8.18 o
  16   6   3       30.60       23.07      4.41 o
  18   6   3     1254.98     1211.73     42.96 o
  20   6   3       67.97       70.75      5.61 o
  22   6   3      476.87      535.29     17.90 o
  24   6   3        6.10        0.33      4.23 o
  26   6   3      413.98      455.10     15.53 o
  28   6   3       18.26       18.54      5.87 o
  30   6   3       28.36       26.70      7.04 o
  32   6   3        2.65        2.88      4.49 o
  34   6   3       13.08        8.71      6.81 o
 -31   7   3      182.07      205.91     17.71 o
 -29   7   3       13.35        4.41      6.76 o
 -27   7   3       36.17       21.62      8.32 o
 -25   7   3       87.85       95.73     11.60 o
 -23   7   3       56.79       63.19      9.07 o
 -21   7   3      105.80       68.67     19.92 o
 -19   7   3       50.79       49.91      8.79 o
 -17   7   3      896.76      829.90     29.87 o
 -15   7   3      940.78      939.12     38.10 o
 -13   7   3      493.50      481.59     19.97 o
 -11   7   3        0.74        3.30      5.39 o
  -9   7   3     1685.12     1599.27     43.57 o
  -7   7   3       16.27        2.86      3.82 o
  -5   7   3      393.46      342.33     11.73 o
  -3   7   3      226.07      234.84      7.53 o
  -1   7   3       12.95        9.10      2.56 o
   1   7   3      177.15      177.83      6.45 o
   3   7   3      611.24      638.73     15.38 o
   5   7   3     1346.69     1293.48     24.68 o
   7   7   3      850.06      887.33     23.74 o
   9   7   3      465.30      464.97     17.09 o
  11   7   3      301.66      288.18     16.58 o
  13   7   3     4026.67     4294.08    121.75 o
  15   7   3     1658.44     1633.43     48.26 o
  17   7   3     3003.04     3021.97     61.36 o
  19   7   3       15.49       18.34      4.66 o
  21   7   3       14.43       12.62      3.91 o
  23   7   3       70.63       74.62      8.90 o
  25   7   3      890.20      911.91     37.27 o
  27   7   3       15.06        8.95      6.56 o
  29   7   3       34.08       32.40      8.09 o
  31   7   3        8.61       -0.24      5.80 o
 -28   8   3      129.13      145.76     26.08 o
 -26   8   3      445.24      482.01     26.94 o
 -24   8   3        2.76        1.21      6.60 o
 -22   8   3      831.69      709.01     34.41 o
 -20   8   3      147.95      142.40     14.01 o
 -18   8   3       11.18        9.81      7.14 o
 -16   8   3       91.22      101.54     14.47 o
 -14   8   3      189.73      161.54     13.33 o
 -12   8   3       76.12       78.71     19.06 o
 -10   8   3       27.90       31.03      5.67 o
  -8   8   3      188.35      175.72      8.69 o
  -6   8   3      955.87      998.47     28.72 o
  -4   8   3        2.21        8.36      3.81 o
  -2   8   3     2209.06     2122.25     40.66 o
   0   8   3        0.55        1.40      2.55 o
   2   8   3       89.67      101.14      5.62 o
   4   8   3       62.59       74.35      6.15 o
   6   8   3      353.90      359.33     14.90 o
   8   8   3     2205.49     2274.24     54.21 o
  10   8   3      471.04      544.11     50.34 o
  12   8   3      382.93      397.63     19.68 o
  14   8   3      249.57      209.18     17.68 o
  16   8   3       92.52       98.22     11.76 o
  18   8   3       78.09       74.75     10.01 o
  20   8   3      237.26      250.67     15.82 o
  22   8   3      470.06      519.67     24.24 o
  24   8   3       19.73        1.52     12.99 o
  26   8   3      108.78       94.33     14.69 o
  28   8   3       74.44       44.36     10.52 o
 -23   9   3       45.71       42.90     13.29 o
 -21   9   3      358.40      341.59     24.80 o
 -19   9   3       71.50       58.62     13.51 o
 -17   9   3        0.35        3.22      7.86 o
 -15   9   3      181.32      204.51     16.94 o
 -13   9   3      251.03      229.01     13.70 o
 -11   9   3        2.02        3.52      5.19 o
  -9   9   3      493.29      447.97     28.92 o
  -7   9   3        0.73        1.69      4.69 o
  -5   9   3       34.94       23.54      5.41 o
  -3   9   3        7.26        2.82      4.84 o
  -1   9   3      164.28      160.61      8.59 o
   1   9   3       17.42       10.48      3.97 o
   3   9   3      261.32      262.19     15.75 o
   5   9   3      861.40      812.38     21.12 o
   7   9   3       13.14        7.22      4.83 o
   9   9   3        0.11       -4.54      4.54 o
  11   9   3     1538.63     1565.84     46.27 o
  13   9   3       82.39       62.37     10.32 o
  15   9   3       37.64       48.42      9.47 o
  17   9   3        0.38        9.08      7.27 o
  19   9   3      148.11      180.24     17.06 o
  21   9   3        3.83       12.12      8.20 o
  23   9   3        1.71        6.42      7.28 o
 -16  10   3        0.09        3.06      5.51 o
 -14  10   3        0.03       -5.74      5.74 o
 -12  10   3        0.48       -3.37      5.64 o
 -10  10   3      241.28      259.36     20.60 o
  -8  10   3        9.60       10.25      6.52 o
  -6  10   3       15.62       11.81      6.48 o
  -4  10   3       21.11       14.82      8.26 o
  -2  10   3      402.54      435.04     45.17 o
   0  10   3      392.19      391.68     22.18 o
   2  10   3        0.41        6.42      9.10 o
   4  10   3      524.26      561.12     25.03 o
   6  10   3      225.82      242.97     17.46 o
   8  10   3      382.41      330.02     23.68 o
  10  10   3       16.55       10.77      5.54 o
  12  10   3       71.72       96.10     15.38 o
  14  10   3      409.12      451.28     36.57 o
  16  10   3       19.08       24.51     14.16 o
  -3  11   3       19.54       21.81     11.35 o
  -1  11   3      184.71      166.59     18.40 o
   1  11   3      262.30      245.84     17.63 o
   3  11   3      107.38       86.57     17.75 o
 -38   0   4       58.79       45.13     12.92 o
 -36   0   4      540.70      521.99     30.82 o
 -34   0   4       87.54       76.78     14.76 o
 -32   0   4      879.81      880.17     38.22 o
 -30   0   4      243.56      292.92     18.46 o
 -28   0   4      333.19      340.79     22.67 o
 -26   0   4     5710.54     5475.30    188.24 o
 -24   0   4     2890.95     2823.14     88.06 o
 -22   0   4      733.35      682.62     23.83 o
 -20   0   4     5910.69     6033.19    330.55 o
 -18   0   4      747.13      814.94     39.44 o
 -16   0   4     6661.43     6059.22    185.47 o
 -14   0   4     6876.44     6902.17    175.77 o
 -12   0   4     1207.85     1141.94     35.39 o
 -10   0   4     1910.45     1752.53     57.77 o
  -8   0   4    24530.10    27165.32   1061.36 o
  -6   0   4     1259.57     1353.10     82.46 o
  -4   0   4     4858.34     4645.42     85.65 o
  -2   0   4    16341.48    17892.73    482.36 o
   0   0   4      272.24      352.44     11.38 o
   2   0   4      360.95      506.10     15.15 o
   4   0   4    12125.43    12162.97    434.16 o
   6   0   4    15035.65    18266.99   1055.46 o
   8   0   4     9202.27     9420.31    452.44 o
  10   0   4     7532.35     9166.24    596.57 o
  12   0   4      458.73      583.78     16.08 o
  14   0   4       18.45       29.78      5.84 o
  16   0   4     5589.04     5042.80    708.31 o
  18   0   4     1017.54      258.96    512.67 o
  20   0   4    14445.16     7631.60   4979.75 o
  22   0   4    10362.74     9791.88    447.78 o
  24   0   4       75.03       64.24     17.21 o
  26   0   4     3557.35     3388.33    102.23 o
  28   0   4       89.36       71.47     14.70 o
  30   0   4        4.13        5.11      3.78 o
  32   0   4        0.10        0.24      7.89 o
  34   0   4       30.15       40.94      8.11 o
  36   0   4      119.13       97.37     22.94 o
  38   0   4      356.27      384.90     21.00 o
 -39   1   4       30.84       27.91      8.62 o
 -37   1   4       92.15       72.85     12.44 o
 -35   1   4       35.63       36.59      9.25 o
 -33   1   4        3.88        9.68      6.00 o
 -31   1   4      279.97      255.01     12.92 o
 -29   1   4      678.16      666.26     21.56 o
 -27   1   4      113.82      131.24      8.57 o
 -25   1   4      986.50      956.41     24.18 o
 -23   1   4     2068.18     1992.31     46.71 o
 -21   1   4        4.06        6.90      3.50 o
 -19   1   4     2454.10     2328.75     48.07 o
 -17   1   4       42.55       40.39      3.69 o
 -15   1   4      296.40      264.21      7.28 o
 -13   1   4      203.37      203.88      5.72 o
 -11   1   4      260.48      294.71      7.96 o
  -9   1   4      132.71       92.62      2.78 o
  -7   1   4      322.29      275.08      8.44 o
  -5   1   4     1090.46     1197.27     31.48 o
  -3   1   4      133.74      172.29      7.96 o
  -1   1   4      356.12      337.50      4.84 o
   1   1   4      456.55      401.17      5.42 o
   3   1   4        0.76       14.22      2.49 o
   5   1   4      141.57      163.21      4.60 o
   7   1   4      485.45      525.83     15.58 o
   9   1   4       42.62       43.56      1.10 o
  11   1   4      525.35      504.89      8.24 o
  13   1   4     1306.50     1250.96     44.45 o
  15   1   4     3285.53     3387.74     58.49 o
  17   1   4       13.70        8.63      3.58 o
  19   1   4      137.98      141.65     19.96 o
  21   1   4       30.62       22.76      2.87 o
  23   1   4       86.71       90.26      5.49 o
  25   1   4       15.55       17.84      2.76 o
  27   1   4      213.99      223.55      9.98 o
  29   1   4      197.85      182.75      7.52 o
  31   1   4      152.34      142.74      7.33 o
  33   1   4       76.39      102.85      9.94 o
  35   1   4       80.03       86.27      6.60 o
  37   1   4      108.73      113.66      8.57 o
  39   1   4       38.20       26.30      7.00 o
 -38   2   4       93.98       99.02     11.91 o
 -36   2   4      175.62      176.16     14.80 o
 -34   2   4       12.70       18.95      7.84 o
 -32   2   4     1495.55     1563.22     44.92 o
 -30   2   4      112.31      106.92     16.23 o
 -28   2   4       40.45       35.55      6.64 o
 -26   2   4     1965.36     1784.09     41.94 o
 -24   2   4       17.41       15.80      4.47 o
 -22   2   4     2434.98     2298.41     50.08 o
 -20   2   4     1077.91     1052.50     21.27 o
 -18   2   4     2151.60     2041.13     41.28 o
 -16   2   4     4788.87     4399.20     85.02 o
 -14   2   4    14702.62    14338.18    351.76 o
 -12   2   4       68.54       74.33      4.65 o
 -10   2   4      674.65      616.34     13.67 o
  -8   2   4     2100.35     2308.53     32.62 o
  -6   2   4     3259.15     3422.13     47.61 o
  -4   2   4      467.72      429.14      7.26 o
  -2   2   4      172.42      215.65      9.20 o
   0   2   4     1255.24     1391.34     18.09 o
   2   2   4       75.25       97.00      3.74 o
   4   2   4     1077.07     1130.70     17.64 o
   6   2   4     3932.21     4593.10     68.37 o
   8   2   4        8.38       10.73      3.59 o
  10   2   4     6157.27     6191.77    167.25 o
  12   2   4      500.51      456.00     17.39 o
  14   2   4      233.31      179.97     17.39 o
  16   2   4      152.98      152.27     15.83 o
  18   2   4      385.58      377.33     15.68 o
  20   2   4     7868.69     7475.90    352.51 o
  22   2   4      633.40      619.68     29.09 o
  24   2   4       33.65       28.68      4.23 o
  26   2   4      314.56      352.88      9.46 o
  28   2   4     1842.98     1731.11     60.19 o
  30   2   4      230.87      224.37      9.94 o
  32   2   4     1417.43     1518.88     38.70 o
  34   2   4      259.29      243.20     13.34 o
  36   2   4        0.41        4.99      4.75 o
  38   2   4        1.32        6.56      4.96 o
 -37   3   4      317.23      344.09     19.61 o
 -35   3   4        5.67       -1.14      5.96 o
 -33   3   4       14.60       26.05      8.59 o
 -31   3   4       91.29       85.19     10.45 o
 -29   3   4       20.38        9.88      4.27 o
 -27   3   4      147.35      163.56      8.23 o
 -25   3   4      523.36      553.42     14.85 o
 -23   3   4      434.57      412.23     11.77 o
 -21   3   4     4521.38     4409.73     91.61 o
 -19   3   4        9.50       11.75      3.19 o
 -17   3   4      794.96      811.63     17.75 o
 -15   3   4      807.93      783.20     17.00 o
 -13   3   4     3278.09     3227.38     59.64 o
 -11   3   4      646.07      655.19     11.77 o
  -9   3   4       25.26       33.87      3.10 o
  -7   3   4      913.49      827.46     12.96 o
  -5   3   4      145.38      130.40      5.60 o
  -3   3   4     1537.73     1560.85     33.01 o
  -1   3   4      822.40      912.99     15.34 o
   1   3   4      748.32      906.89     22.34 o
   3   3   4       50.67       74.43      2.91 o
   5   3   4       23.14       35.85      2.08 o
   7   3   4       71.41       83.49      3.63 o
   9   3   4     5191.63     5443.95    100.26 o
  11   3   4     1228.41     1370.20     26.68 o
  13   3   4      222.02      212.23     11.32 o
  15   3   4      129.44      144.04     19.46 o
  17   3   4      939.68      947.69     19.15 o
  19   3   4       52.67       48.06      4.23 o
  21   3   4     1546.07     1478.55     26.95 o
  23   3   4      125.18      122.04      5.36 o
  25   3   4      472.72      443.01     10.70 o
  27   3   4      414.60      432.19     15.69 o
  29   3   4      712.55      681.86     23.59 o
  31   3   4      364.33      342.76     11.64 o
  33   3   4        2.02        8.23      5.17 o
  35   3   4        0.15        8.63      5.89 o
  37   3   4      115.91      121.48      8.88 o
 -36   4   4      118.87      114.67     10.36 o
 -34   4   4      286.95      309.43     15.93 o
 -32   4   4      637.71      602.08     19.81 o
 -30   4   4        9.97       13.28      5.28 o
 -28   4   4      227.42      239.00     11.60 o
 -26   4   4       36.19       40.32      6.07 o
 -24   4   4       10.97       13.56      3.81 o
 -22   4   4      353.79      362.81     14.12 o
 -20   4   4      994.94      929.85     21.20 o
 -18   4   4       81.87       70.48      5.46 o
 -16   4   4    10302.57    10349.73    242.99 o
 -14   4   4     3791.82     3662.55     96.72 o
 -12   4   4     2754.02     2735.36     49.19 o
 -10   4   4     2175.50     2126.37     36.99 o
  -8   4   4      787.89      827.14     13.64 o
  -6   4   4      176.58      177.25      5.15 o
  -4   4   4        0.77        4.79      1.89 o
  -2   4   4      302.80      284.86      6.59 o
   0   4   4     3022.07     3161.34     54.57 o
   2   4   4       33.97       54.94      3.63 o
   4   4   4      542.22      568.86     12.72 o
   6   4   4      348.42      446.07      7.77 o
   8   4   4     1381.57     1446.95     21.68 o
  10   4   4     2771.63     2796.39     48.33 o
  12   4   4     1119.74     1043.05     43.98 o
  14   4   4      103.56      114.70      5.58 o
  16   4   4     1038.70     1137.27     22.35 o
  18   4   4     1113.79     1246.39     24.99 o
  20   4   4      147.58      150.52      7.95 o
  22   4   4      582.59      616.89     24.22 o
  24   4   4     1289.35     1269.73     41.09 o
  26   4   4     1136.27     1160.00     29.05 o
  28   4   4      594.09      621.47     28.23 o
  30   4   4      182.56      188.22      8.57 o
  32   4   4      112.64      125.81      7.34 o
  34   4   4       30.98       30.44      6.06 o
  36   4   4      223.56      175.21     11.16 o
 -35   5   4      177.29      206.32     16.11 o
 -33   5   4      100.82       89.73     10.77 o
 -31   5   4      949.65      944.80     38.24 o
 -29   5   4        4.63        0.10      4.17 o
 -27   5   4      600.71      613.28     20.84 o
 -25   5   4      610.80      552.07     18.48 o
 -23   5   4      210.44      230.72      9.28 o
 -21   5   4      818.88      755.36     22.41 o
 -19   5   4       23.90       15.81      4.21 o
 -17   5   4      164.38      176.35      8.33 o
 -15   5   4     1472.32     1384.29     33.82 o
 -13   5   4     1966.93     1810.11     43.89 o
 -11   5   4     3340.45     3387.73     66.82 o
  -9   5   4      544.41      479.00     21.72 o
  -7   5   4        0.36        6.97      2.65 o
  -5   5   4       22.70       30.28      5.00 o
  -3   5   4      661.92      628.58     12.53 o
  -1   5   4      588.19      617.04     11.07 o
   1   5   4      817.11      917.77     16.44 o
   3   5   4      134.98      137.46      4.89 o
   5   5   4       91.16      102.11      4.00 o
   7   5   4      183.35      188.64      5.11 o
   9   5   4     1909.33     1977.51     41.51 o
  11   5   4      511.25      542.78     15.49 o
  13   5   4      136.79      143.30      7.73 o
  15   5   4      503.15      495.14     11.16 o
  17   5   4       90.56       92.40      7.14 o
  19   5   4      997.12     1043.37     25.46 o
  21   5   4      149.64      142.78      7.89 o
  23   5   4      922.35      912.53     37.78 o
  25   5   4      160.34      170.79      9.73 o
  27   5   4      468.41      517.54     23.49 o
  29   5   4        0.16        0.81      3.88 o
  31   5   4        0.02       -1.36      4.29 o
  33   5   4        0.40        1.56      4.40 o
 -32   6   4      168.80      154.50     19.21 o
 -30   6   4       25.78       15.33      6.03 o
 -28   6   4      258.64      265.47     21.01 o
 -26   6   4       74.13       74.45     15.02 o
 -24   6   4      154.71      118.06     17.28 o
 -22   6   4      227.54      228.15     10.34 o
 -20   6   4       22.15       28.26      4.31 o
 -18   6   4      213.02      204.12      9.82 o
 -16   6   4       40.13       53.45      5.27 o
 -14   6   4     5633.59     5445.92    135.37 o
 -12   6   4       11.59       29.81      4.49 o
 -10   6   4      438.26      413.35     14.07 o
  -8   6   4      316.21      341.65     12.14 o
  -6   6   4      934.82      892.23     17.82 o
  -4   6   4        3.96        4.47      2.34 o
  -2   6   4       20.65       22.08      2.99 o
   0   6   4       51.91       35.50      4.02 o
   2   6   4      981.40     1014.63     20.20 o
   4   6   4      395.38      395.77     10.20 o
   6   6   4       85.10       78.58      4.22 o
   8   6   4        3.10        7.04      2.41 o
  10   6   4      409.18      396.77     12.86 o
  12   6   4        0.63        4.56      2.64 o
  14   6   4      975.99      990.57     22.82 o
  16   6   4      291.05      296.27     11.65 o
  18   6   4       16.29       13.19      4.86 o
  20   6   4     1852.91     1902.86     56.71 o
  22   6   4        0.08       10.32      4.00 o
  24   6   4      343.80      377.07     13.59 o
  26   6   4      100.34      127.56      7.99 o
  28   6   4      273.84      305.16     19.46 o
  30   6   4      120.16      115.99     10.14 o
  32   6   4       59.47       56.67      7.63 o
 -29   7   4      249.76      258.06     18.83 o
 -27   7   4        6.54        7.21      6.57 o
 -25   7   4      118.03      144.08     15.32 o
 -23   7   4       18.97       16.83      6.87 o
 -21   7   4      368.74      410.53     82.69 o
 -19   7   4      172.73      155.61     15.62 o
 -17   7   4      408.41      435.42     23.20 o
 -15   7   4     1159.63     1088.22     38.50 o
 -13   7   4      869.68      773.67     24.02 o
 -11   7   4      206.31      204.15     12.29 o
  -9   7   4       42.11       52.18      6.48 o
  -7   7   4       24.27       15.92      4.91 o
  -5   7   4      385.68      404.30     10.16 o
  -3   7   4      241.36      209.41     13.33 o
  -1   7   4      163.60      139.13      6.48 o
   1   7   4      253.42      245.77      8.63 o
   3   7   4       12.77       10.76      2.90 o
   5   7   4      113.97      138.16      6.74 o
   7   7   4       39.28       34.58      3.71 o
   9   7   4       91.43      105.50      7.37 o
  11   7   4        7.90        4.95      6.00 o
  13   7   4      598.16      619.83     19.50 o
  15   7   4      541.45      473.80     93.08 o
  17   7   4     1401.06     1379.37     60.34 o
  19   7   4       68.99       92.28     19.97 o
  21   7   4      226.15      189.45     13.97 o
  23   7   4        6.53        1.11      3.05 o
  25   7   4       36.39       29.60      7.60 o
  27   7   4      177.26      202.59     14.63 o
  29   7   4      702.26      753.91     38.95 o
 -26   8   4       44.61       46.96     11.70 o
 -24   8   4      128.95      131.33     20.09 o
 -22   8   4       44.00       67.41     11.70 o
 -20   8   4      502.45      631.74     41.40 o
 -18   8   4      465.11      435.65     26.97 o
 -16   8   4      190.10      156.15     11.58 o
 -14   8   4      973.35      928.06     28.07 o
 -12   8   4       38.67       45.53      7.10 o
 -10   8   4       18.47       18.01      5.68 o
  -8   8   4        2.53        7.66      4.12 o
  -6   8   4      262.83      268.92     13.75 o
  -4   8   4      260.40      228.17      8.73 o
  -2   8   4      531.63      513.83     17.38 o
   0   8   4       31.36       43.52      4.84 o
   2   8   4     1238.71     1241.47     27.00 o
   4   8   4       17.97       15.33      3.66 o
   6   8   4       22.11       13.37      3.20 o
   8   8   4       70.18       62.62      5.86 o
  10   8   4       21.31       25.70      6.52 o
  12   8   4      916.44      914.79     27.16 o
  14   8   4      120.84      122.94      9.61 o
  16   8   4        2.46        5.85      7.97 o
  18   8   4        9.54        6.93      7.55 o
  20   8   4      624.61      705.49     26.77 o
  22   8   4        5.46        5.39      6.86 o
  24   8   4        1.85       -1.43      6.12 o
  26   8   4      349.16      357.69     19.88 o
 -21   9   4        7.09       -6.39      7.56 o
 -19   9   4      642.78      683.26     27.00 o
 -17   9   4       79.44       68.27      9.47 o
 -15   9   4      164.02      174.58     15.62 o
 -13   9   4      119.43      106.17      9.98 o
 -11   9   4       30.02       44.25      7.63 o
  -9   9   4        1.60        1.85      5.32 o
  -7   9   4       52.99       50.70     10.35 o
  -5   9   4       26.68       19.71      5.93 o
  -3   9   4        0.39       -4.37      4.37 o
  -1   9   4      906.63      792.73     29.63 o
   1   9   4      142.75      136.58      6.78 o
   3   9   4        5.68        5.51      3.75 o
   5   9   4        0.22       -2.42      3.32 o
   7   9   4      551.76      544.92     23.87 o
   9   9   4      475.51      443.77     15.42 o
  11   9   4      406.54      430.34     23.83 o
  13   9   4        0.12        2.85      4.25 o
  15   9   4      279.09      303.35     19.34 o
  17   9   4      145.93      145.06     22.53 o
  19   9   4        5.47        1.43      5.38 o
  21   9   4      132.02      170.09     18.89 o
 -14  10   4       96.10       97.75     15.14 o
 -12  10   4       49.48       61.42      9.79 o
 -10  10   4      148.76      153.98     12.42 o
  -8  10   4        1.30        6.22      6.71 o
  -6  10   4       31.49       33.76      9.30 o
  -4  10   4       35.76       28.82     13.25 o
  -2  10   4       22.36       19.18      8.32 o
   0  10   4       74.68       55.11     22.33 o
   2  10   4      101.36      117.02     27.94 o
   4  10   4       77.49       46.96     11.90 o
   6  10   4      628.51      580.13     27.43 o
   8  10   4       75.18       38.88     12.52 o
  10  10   4       20.25       18.72      7.16 o
  12  10   4      157.84      129.50     12.01 o
  14  10   4        6.94        4.40      6.17 o
 -37   1   5      339.43      377.71     20.60 o
 -35   1   5       27.45       20.49      8.38 o
 -33   1   5      109.49      118.07     11.99 o
 -31   1   5     1084.76     1174.03     38.37 o
 -29   1   5      389.70      354.35     14.85 o
 -27   1   5       82.41       67.21      7.44 o
 -25   1   5      229.18      202.02      9.49 o
 -23   1   5      820.38      850.98     19.14 o
 -21   1   5      272.62      258.19      9.72 o
 -19   1   5      598.60      513.06     13.52 o
 -17   1   5      231.32      234.96      6.85 o
 -15   1   5     3352.64     3360.61    102.08 o
 -13   1   5     1733.03     1574.22     25.39 o
 -11   1   5      638.50      592.59     19.72 o
  -9   1   5     1435.04     1297.55     19.93 o
  -7   1   5     2933.99     2662.46     52.11 o
  -5   1   5     8399.44     8703.29    149.62 o
  -3   1   5     2088.22     2031.36     37.57 o
  -1   1   5    15696.89    16266.23    310.93 o
   1   1   5     1759.18     1676.96     22.41 o
   3   1   5     2251.40     2042.15     86.60 o
   5   1   5     3078.88     3233.83     49.38 o
   7   1   5        0.33        9.88      1.17 o
   9   1   5       79.84      108.38      4.04 o
  11   1   5      185.35      226.10     10.66 o
  13   1   5      637.68      680.56     25.84 o
  15   1   5       38.95       40.32      1.61 o
  17   1   5      148.13      117.01      4.36 o
  19   1   5     3448.71     3314.88     50.90 o
  21   1   5     1851.45     1508.33    160.10 o
  23   1   5     6387.64     6094.61    140.31 o
  25   1   5     2101.27     1548.11    332.31 o
  27   1   5      537.62      492.90     21.73 o
  29   1   5     1496.54     1323.13     32.79 o
  31   1   5      706.21      630.34     24.08 o
  33   1   5       47.17       47.90      6.08 o
  35   1   5      158.07      162.74      8.96 o
  37   1   5       79.79      107.57      7.57 o
 -36   2   5       63.47       55.51      8.90 o
 -34   2   5      253.54      266.14     15.53 o
 -32   2   5       27.32       26.48      6.13 o
 -30   2   5        3.04        7.55      4.53 o
 -28   2   5       33.50       25.19      7.08 o
 -26   2   5       92.80       81.86      7.99 o
 -24   2   5       12.71        8.91      4.16 o
 -22   2   5      616.38      625.31     15.81 o
 -20   2   5      274.64      210.29      9.40 o
 -18   2   5      906.83      937.94     18.24 o
 -16   2   5     2257.15     2078.23     35.90 o
 -14   2   5     1158.57     1230.66     22.98 o
 -12   2   5      710.65      620.14     11.70 o
 -10   2   5     1612.90     1613.66     25.44 o
  -8   2   5     1448.67     1413.85     23.80 o
  -6   2   5     3691.28     3721.40     70.21 o
  -4   2   5       85.66      110.43      8.24 o
  -2   2   5      752.82      765.95     11.86 o
   0   2   5     6245.86     6512.05    103.98 o
   2   2   5     1297.79     1380.96     19.94 o
   4   2   5     3340.66     3482.23     49.50 o
   6   2   5       36.06       31.13      2.41 o
   8   2   5       97.37       93.74      2.16 o
  10   2   5     1247.94     1335.71     23.82 o
  12   2   5       11.95       10.27      1.60 o
  14   2   5      239.27      258.34      4.97 o
  16   2   5       16.05       17.16      3.45 o
  18   2   5      548.42      544.42     18.63 o
  20   2   5      319.49      275.03      9.31 o
  22   2   5        8.74        3.41      2.15 o
  24   2   5      403.81      373.75      9.34 o
  26   2   5       16.95       15.80      5.45 o
  28   2   5        8.35       17.14      3.18 o
  30   2   5       48.31       51.01      5.10 o
  32   2   5        5.19       -1.10      3.28 o
  34   2   5       13.01        5.75      3.39 o
  36   2   5      101.58       85.22      6.94 o
 -35   3   5       54.49       44.33      8.91 o
 -33   3   5       52.73       51.10      8.40 o
 -31   3   5       77.85       96.45      9.27 o
 -29   3   5       35.28       28.12      6.14 o
 -27   3   5      394.80      392.74     13.71 o
 -25   3   5       15.02       21.09      4.91 o
 -23   3   5     1078.54     1073.98     23.92 o
 -21   3   5      426.36      395.01     11.57 o
 -19   3   5     2676.56     2736.30     55.07 o
 -17   3   5      108.43      112.73      6.39 o
 -15   3   5      113.24      110.70      5.15 o
 -13   3   5      959.33      894.87     15.91 o
 -11   3   5     2063.65     1944.61     32.10 o
  -9   3   5     4640.72     4375.21     76.58 o
  -7   3   5     7417.89     7388.35    129.12 o
  -5   3   5     3149.45     3108.85     55.71 o
  -3   3   5      926.71      953.32     14.90 o
  -1   3   5      361.06      322.19      6.61 o
   1   3   5     1752.74     1769.69     37.73 o
   3   3   5      296.55      270.87      5.29 o
   5   3   5     4888.38     4943.28     82.84 o
   7   3   5     2830.18     3041.80     61.50 o
   9   3   5      770.49      689.06     31.32 o
  11   3   5      154.50      168.27     13.48 o
  13   3   5      228.11      224.06     16.82 o
  15   3   5     7160.32     7217.45    148.24 o
  17   3   5      350.69      346.74     26.28 o
  19   3   5     1299.08     1251.20     56.51 o
  21   3   5       41.62       41.37      7.51 o
  23   3   5        2.42        5.25      3.14 o
  25   3   5      481.17      398.01     71.60 o
  27   3   5      154.78      148.56     10.25 o
  29   3   5       31.12       35.83      5.31 o
  31   3   5        3.59        4.18      3.43 o
  33   3   5       71.38       79.11      8.56 o
  35   3   5      394.26      426.07     23.36 o
 -34   4   5      251.52      259.01     15.86 o
 -32   4   5        1.73        0.30      4.19 o
 -30   4   5      217.54      186.87     14.38 o
 -28   4   5        9.19        9.60      5.21 o
 -26   4   5      122.64      130.23      8.33 o
 -24   4   5       33.68       36.47      6.19 o
 -22   4   5       18.39       21.80      4.64 o
 -20   4   5       59.61       53.75      5.44 o
 -18   4   5      588.90      601.40     18.77 o
 -16   4   5      759.30      691.09     15.00 o
 -14   4   5     2398.14     2420.08     43.31 o
 -12   4   5      963.28      903.21     17.17 o
 -10   4   5      291.22      255.37      8.14 o
  -8   4   5       60.27       54.84      3.56 o
  -6   4   5     4417.70     4438.95     77.79 o
  -4   4   5     2194.64     2096.51     37.08 o
  -2   4   5      331.30      321.65     13.22 o
   0   4   5     1012.43     1099.14     19.20 o
   2   4   5       18.50       16.93      3.81 o
   4   4   5      529.70      506.33      8.94 o
   6   4   5      203.10      234.40      5.34 o
   8   4   5      419.97      405.66      6.81 o
  10   4   5      657.44      710.05     12.00 o
  12   4   5       13.75       12.24      2.85 o
  14   4   5      369.84      370.46     12.17 o
  16   4   5       62.20       80.10      4.56 o
  18   4   5      403.97      398.11     19.56 o
  20   4   5       91.90       95.02     15.00 o
  22   4   5       25.43       30.58      3.53 o
  24   4   5       14.29       13.73      3.73 o
  26   4   5       43.15       42.66      6.52 o
  28   4   5       56.75       58.48      5.28 o
  30   4   5      492.05      479.32     16.60 o
  32   4   5      152.34      143.74     10.24 o
  34   4   5        3.48        0.54      3.71 o
 -33   5   5       38.11       38.41      7.58 o
 -31   5   5        2.50        1.77      4.97 o
 -29   5   5       14.00        8.61      5.06 o
 -27   5   5       10.99        9.23      7.46 o
 -25   5   5       29.52       39.31      5.84 o
 -23   5   5      619.37      636.92     22.85 o
 -21   5   5      316.28      312.73     10.99 o
 -19   5   5      606.21      622.85     22.25 o
 -17   5   5       96.92      119.53      6.62 o
 -15   5   5      270.30      254.69      8.05 o
 -13   5   5        7.90        4.34      3.00 o
 -11   5   5        4.67       13.40      4.67 o
  -9   5   5     1036.41     1065.81     21.27 o
  -7   5   5     5583.24     5600.84    105.72 o
  -5   5   5     1075.83     1011.11     23.48 o
  -3   5   5      449.21      418.32     10.79 o
  -1   5   5      227.29      220.03      7.83 o
   1   5   5       98.31      128.10      5.59 o
   3   5   5     3100.71     3179.37     60.08 o
   5   5   5       55.90       81.16      5.24 o
   7   5   5       11.20       11.91      2.48 o
   9   5   5       11.25        9.60      2.30 o
  11   5   5      193.88      210.48      7.24 o
  13   5   5       95.30       90.37      4.80 o
  15   5   5     3402.36     3353.97     66.11 o
  17   5   5      400.39      353.44     13.06 o
  19   5   5      356.23      393.19     17.08 o
  21   5   5      463.61      482.41     13.50 o
  23   5   5      138.62      152.38      7.10 o
  25   5   5       91.14       93.56      7.45 o
  27   5   5      228.81      234.84     11.64 o
  29   5   5       22.19       38.80      5.77 o
  31   5   5        7.73        7.06      5.31 o
  33   5   5       39.30       41.96      9.24 o
 -30   6   5      206.32      244.18     25.41 o
 -28   6   5       26.12       18.10      5.71 o
 -26   6   5        0.40       -1.08      4.98 o
 -24   6   5       58.99       72.97      7.36 o
 -22   6   5      306.21      253.74     28.64 o
 -20   6   5        0.03       -1.06      3.40 o
 -18   6   5      276.93      294.92     12.28 o
 -16   6   5      148.68      134.64      8.18 o
 -14   6   5      110.46      140.57      9.44 o
 -12   6   5        8.92       17.62      3.61 o
 -10   6   5      260.97      268.46     11.52 o
  -8   6   5     4298.23     4090.29    100.72 o
  -6   6   5       19.74       20.82      4.47 o
  -4   6   5     4720.65     4713.69     98.31 o
  -2   6   5        8.02        8.91      2.92 o
   0   6   5       59.12       98.39      6.72 o
   2   6   5     1270.47     1250.36     25.49 o
   4   6   5      317.57      304.49      9.58 o
   6   6   5      174.94      189.87      8.76 o
   8   6   5      175.26      189.64      6.24 o
  10   6   5       87.98       91.26      5.09 o
  12   6   5      158.29      183.85     12.72 o
  14   6   5      252.83      262.84      8.88 o
  16   6   5        0.53        2.08      2.34 o
  18   6   5      229.74      226.20      8.32 o
  20   6   5        2.96        0.51      3.49 o
  22   6   5      373.61      393.13     25.05 o
  24   6   5       42.41       36.18      5.95 o
  26   6   5       28.24       32.13      7.00 o
  28   6   5      259.76      266.86     13.79 o
  30   6   5      273.52      278.29     13.52 o
 -27   7   5      273.19      326.08     19.82 o
 -25   7   5       19.16       16.47      7.59 o
 -23   7   5      121.00      106.03     20.07 o
 -21   7   5        0.79        6.97      5.85 o
 -19   7   5      132.01      161.20      9.22 o
 -17   7   5      332.79      335.80     16.46 o
 -15   7   5      558.36      600.63     21.24 o
 -13   7   5      120.43      128.03      9.50 o
 -11   7   5      651.14      594.02     20.29 o
  -9   7   5      244.56      216.75     13.76 o
  -7   7   5     2488.53     2399.60     59.76 o
  -5   7   5       82.43       90.66      6.39 o
  -3   7   5      945.84      936.31     20.65 o
  -1   7   5       38.49       51.49      5.79 o
   1   7   5      173.95      183.30      7.66 o
   3   7   5      834.88      830.13     19.53 o
   5   7   5        0.58       -1.49      2.68 o
   7   7   5       79.90       94.67     10.16 o
   9   7   5        8.88        8.20      3.79 o
  11   7   5      146.74      145.62      7.41 o
  13   7   5       81.42       80.06      6.61 o
  15   7   5        0.00        2.33      2.97 o
  17   7   5      216.21      237.31      9.92 o
  19   7   5      110.66      110.89      7.23 o
  21   7   5      712.55      662.81     18.78 o
  23   7   5      162.23      172.73     13.56 o
  25   7   5        2.66        4.19      5.28 o
  27   7   5       33.24       24.70     11.76 o
 -22   8   5        2.88       10.16      7.50 o
 -20   8   5        9.02       13.99      6.67 o
 -18   8   5        3.86       11.48      8.87 o
 -16   8   5       24.99       36.10      8.14 o
 -14   8   5      211.87      234.01     16.29 o
 -12   8   5       81.88      122.15     10.10 o
 -10   8   5      780.36      782.29     28.65 o
  -8   8   5      444.66      405.39     17.02 o
  -6   8   5      821.04      821.44     36.95 o
  -4   8   5       12.41       15.75      4.29 o
  -2   8   5      749.68      783.98     21.75 o
   0   8   5      563.62      548.56     19.79 o
   2   8   5     1037.37     1053.23     25.36 o
   4   8   5      540.20      529.67     15.83 o
   6   8   5       60.68       63.92      5.01 o
   8   8   5      192.82      197.96      9.07 o
  10   8   5       76.15       63.87      6.98 o
  12   8   5        1.57        4.89      3.79 o
  14   8   5       75.53       81.04      8.09 o
  16   8   5      583.81      589.63     22.90 o
  18   8   5       46.75       48.68      8.00 o
  20   8   5       29.02       18.56     12.02 o
  22   8   5      423.12      406.14     20.67 o
 -17   9   5        1.85        3.76      5.63 o
 -15   9   5      377.75      442.09     26.29 o
 -13   9   5       93.20      120.39     11.22 o
 -11   9   5      129.30      111.33     11.16 o
  -9   9   5       79.69       69.93     10.58 o
  -7   9   5      183.24      196.57     12.71 o
  -5   9   5      144.60      151.61     11.98 o
  -3   9   5      211.99      211.01     12.32 o
  -1   9   5      183.34      152.89     13.03 o
   1   9   5       64.19       79.37      6.59 o
   3   9   5      190.16      151.41      9.78 o
   5   9   5       30.11       29.51      4.36 o
   7   9   5       17.62       11.00      4.90 o
   9   9   5      228.81      223.80     12.51 o
  11   9   5       95.82      102.26     11.06 o
  13   9   5      267.84      258.77     15.46 o
  15   9   5       79.89       88.24     11.20 o
  17   9   5      344.11      374.47     34.01 o
  -8  10   5      105.27       78.92     13.17 o
  -6  10   5       10.57       13.45      6.96 o
  -4  10   5      127.62      162.64     37.01 o
  -2  10   5      296.02      351.35     20.76 o
   0  10   5        0.36        5.92      7.13 o
   2  10   5       12.94       12.45      6.73 o
   4  10   5      230.32      216.89     16.78 o
   6  10   5       66.68       43.90     10.76 o
   8  10   5       81.90       49.09     15.74 o
 -36   0   6        0.71        8.60     15.06 o
 -34   0   6     1042.25     1118.30     55.50 o
 -32   0   6     2541.53     2616.57     83.71 o
 -30   0   6      167.34      164.30     14.93 o
 -28   0   6     2054.55     1934.28     61.90 o
 -26   0   6        6.49       -3.42      6.41 o
 -24   0   6     1401.02     1655.04     56.65 o
 -22   0   6       64.74       34.36      6.10 o
 -20   0   6     4306.95     4091.73    115.87 o
 -18   0   6      946.46      841.97     23.38 o
 -16   0   6      153.30      152.88      7.75 o
 -14   0   6     1678.48     1574.29     39.12 o
 -12   0   6      798.29      729.24     30.09 o
 -10   0   6     2765.70     2701.86     60.03 o
  -8   0   6      563.69      594.13     36.61 o
  -6   0   6     4756.13     5086.97    106.34 o
  -4   0   6     1038.04     1208.56     36.94 o
  -2   0   6        4.93       10.80      3.22 o
   0   0   6      775.71      974.83     42.94 o
   2   0   6     4978.98     5140.74    188.15 o
   4   0   6     4134.63     4055.31    128.53 o
   6   0   6     4589.23     4628.11    217.98 o
   8   0   6     2806.35     2910.41    131.93 o
  10   0   6      584.25      524.86     31.55 o
  12   0   6     1089.47     1118.56     55.21 o
  14   0   6     2242.45     2290.19    107.55 o
  16   0   6        6.59       10.04     10.04 o
  18   0   6        0.17       -4.30      8.60 o
  20   0   6      451.50      452.56     61.66 o
  22   0   6      124.67      137.42     21.69 o
  24   0   6      349.75      280.23     11.52 o
  26   0   6      238.05      202.97     16.41 o
  28   0   6       90.91       56.21      9.87 o
  30   0   6     4729.27     4231.23    166.14 o
  32   0   6        2.97        1.43     18.64 o
  34   0   6       43.69       12.19     23.66 o
 -35   1   6       50.49       66.21      8.41 o
 -33   1   6        0.19        0.53      4.78 o
 -31   1   6       97.51       87.18      8.52 o
 -29   1   6       69.37       82.92      8.15 o
 -27   1   6     1094.65     1068.19     25.48 o
 -25   1   6      513.29      537.90     15.08 o
 -23   1   6      698.25      688.00     17.14 o
 -21   1   6      354.62      322.12      9.58 o
 -19   1   6        6.51       14.91      3.28 o
 -17   1   6       62.48       60.32      5.01 o
 -15   1   6      293.50      268.02     10.29 o
 -13   1   6     1078.79     1014.48     19.45 o
 -11   1   6        9.92       10.13      2.39 o
  -9   1   6      231.30      230.41      6.10 o
  -7   1   6     1263.16     1322.14     36.17 o
  -5   1   6       13.01        5.34      1.35 o
  -3   1   6      126.52      150.59      3.66 o
  -1   1   6      142.16      140.64      6.10 o
   1   1   6        0.26       -0.04      0.56 o
   3   1   6       21.63       23.45      2.79 o
   5   1   6      485.03      497.87      7.11 o
   7   1   6     2155.19     2244.04     56.54 o
   9   1   6     2125.09     2189.55     76.35 o
  11   1   6     4389.29     4460.40    157.21 o
  13   1   6     1319.94     1322.01     46.37 o
  15   1   6      432.38      358.72     32.23 o
  17   1   6      112.05       98.72      7.83 o
  19   1   6      237.76      161.87     33.89 o
  21   1   6      199.06      168.55      7.95 o
  23   1   6        1.99        4.85      2.07 o
  25   1   6      175.28      155.27      8.27 o
  27   1   6        2.32        3.34      2.18 o
  29   1   6       13.82        9.21      2.45 o
  31   1   6       57.39       28.68     12.01 o
  33   1   6        0.18        9.08      9.88 o
  35   1   6        0.56       -3.22      8.86 o
 -34   2   6      977.34      974.27     37.02 o
 -32   2   6     1474.11     1542.31     41.96 o
 -30   2   6      428.27      394.56     15.07 o
 -28   2   6      609.64      609.81     18.33 o
 -26   2   6     1005.08      963.49     23.40 o
 -24   2   6       40.01       65.76      5.68 o
 -22   2   6     1276.95     1347.09     27.41 o
 -20   2   6      117.01      105.09      6.27 o
 -18   2   6     1479.11     1379.91     26.16 o
 -16   2   6      759.81      703.62     14.57 o
 -14   2   6      365.87      350.59      9.75 o
 -12   2   6      814.01      730.95     14.81 o
 -10   2   6     2235.77     2290.17     37.76 o
  -8   2   6       92.53       84.78      3.76 o
  -6   2   6     1148.24     1142.97     17.23 o
  -4   2   6      509.85      507.73     12.78 o
  -2   2   6      136.77      110.99      4.12 o
   0   2   6       56.78       68.02      3.79 o
   2   2   6     6322.21     6030.33    100.55 o
   4   2   6      632.81      717.97      8.69 o
   6   2   6      950.95      922.72     15.18 o
   8   2   6     3300.18     3586.24     63.22 o
  10   2   6        0.59        4.52      2.59 o
  12   2   6     1963.20     1902.90     47.40 o
  14   2   6      302.14      264.45     18.32 o
  16   2   6      201.72      236.00     15.32 o
  18   2   6      408.03      382.52     10.51 o
  20   2   6     2626.57     2599.07     93.01 o
  22   2   6      220.95      245.19     11.26 o
  24   2   6      228.97      197.83     12.28 o
  26   2   6       16.54        7.89      2.22 o
  28   2   6       65.55       59.50     17.35 o
  30   2   6      333.17      149.27    155.79 o
  32   2   6      114.67      120.32     19.81 o
  34   2   6      246.69      246.03     30.08 o
 -33   3   6      499.93      496.71     19.78 o
 -31   3   6       31.63       34.89      6.74 o
 -29   3   6      608.33      630.54     37.10 o
 -27   3   6      258.00      264.85     12.40 o
 -25   3   6       63.03       72.45      8.35 o
 -23   3   6       97.96       97.39      7.29 o
 -21   3   6       23.63       25.47      5.19 o
 -19   3   6       38.71       62.00      7.64 o
 -17   3   6        6.39        8.64      3.65 o
 -15   3   6     1632.92     1486.19     28.39 o
 -13   3   6     1686.70     1632.45     29.25 o
 -11   3   6       72.48       76.09      8.95 o
  -9   3   6        0.15       -1.28      2.28 o
  -7   3   6     2083.59     2146.87     34.84 o
  -5   3   6      213.17      237.40      6.52 o
  -3   3   6       10.38        3.67      2.05 o
  -1   3   6       23.01       31.10      2.69 o
   1   3   6     1122.79     1053.15     15.72 o
   3   3   6       37.24       25.06      2.23 o
   5   3   6     1070.67     1072.17     15.15 o
   7   3   6      147.35      169.62      8.66 o
   9   3   6       21.87       20.81      2.59 o
  11   3   6      909.73      797.68     30.04 o
  13   3   6        0.06        1.76      1.49 o
  15   3   6      167.41      173.59      8.06 o
  17   3   6     2079.73     1805.20    164.01 o
  19   3   6     1055.20      762.33    136.48 o
  21   3   6      475.04      474.75     11.28 o
  23   3   6       33.01       28.55      5.49 o
  25   3   6      224.61      212.92     29.33 o
  27   3   6       29.24       46.15      4.71 o
  29   3   6       85.64       96.93      8.76 o
  31   3   6       37.53       14.61      8.11 o
  33   3   6        0.07        3.30      8.55 o
 -32   4   6      790.72      815.55     26.90 o
 -30   4   6      285.15      299.83     16.51 o
 -28   4   6      476.26      480.07     17.73 o
 -26   4   6      112.24      126.14     10.78 o
 -24   4   6       33.43       25.74      5.51 o
 -22   4   6      488.18      525.72     16.07 o
 -20   4   6      295.97      294.84     10.34 o
 -18   4   6       11.25       16.19      4.89 o
 -16   4   6        7.33        4.79      3.07 o
 -14   4   6     2117.54     2035.07     37.16 o
 -12   4   6     7584.92     7378.13    154.63 o
 -10   4   6       19.75       24.36      3.88 o
  -8   4   6      628.83      640.13     11.97 o
  -6   4   6      444.78      455.36     12.99 o
  -4   4   6     3818.06     3676.81     71.87 o
  -2   4   6      281.92      263.56      7.80 o
   0   4   6     2417.33     2482.45     43.40 o
   2   4   6     3997.08     4201.32     71.48 o
   4   4   6       51.58       51.56      6.43 o
   6   4   6       48.09       58.13      2.75 o
   8   4   6     1949.69     1927.38     31.82 o
  10   4   6        0.39        4.65      1.82 o
  12   4   6       34.63       33.11      2.62 o
  14   4   6     2364.90     2348.99     77.97 o
  16   4   6     1312.23     1232.96     50.45 o
  18   4   6      394.86      377.67     10.66 o
  20   4   6      283.31      278.40     10.20 o
  22   4   6     1676.22     1694.02     71.24 o
  24   4   6       15.33       19.14      3.97 o
  26   4   6       69.73       76.25      5.20 o
  28   4   6      244.16      224.79     13.18 o
  30   4   6        0.16        1.79      7.18 o
  32   4   6      271.38      301.91     18.05 o
 -29   5   6       32.19       41.07      8.34 o
 -27   5   6      360.41      425.58     19.72 o
 -25   5   6      323.72      319.82     12.95 o
 -23   5   6      396.46      420.63     17.37 o
 -21   5   6      521.28      515.20     16.09 o
 -19   5   6      660.41      662.90     23.41 o
 -17   5   6       10.05        9.20      3.67 o
 -15   5   6      305.05      303.74     10.23 o
 -13   5   6      133.68      114.20      6.55 o
 -11   5   6      539.96      512.27     13.12 o
  -9   5   6      124.06      130.57      6.30 o
  -7   5   6       18.54       29.23      3.72 o
  -5   5   6      357.56      352.61     12.56 o
  -3   5   6      965.01      951.14     20.79 o
  -1   5   6      822.24      881.86     18.77 o
   1   5   6       91.88       84.10      5.61 o
   3   5   6     2380.23     2423.04     45.08 o
   5   5   6        9.76       12.56      3.63 o
   7   5   6      392.85      401.16     10.47 o
   9   5   6      224.88      234.85     12.15 o
  11   5   6       57.65       53.56      3.78 o
  13   5   6      349.62      365.95      8.16 o
  15   5   6      758.28      771.88     20.84 o
  17   5   6       21.00       27.45      3.57 o
  19   5   6       43.79       48.93      7.55 o
  21   5   6       16.89        7.43      3.11 o
  23   5   6       42.68       46.24      5.12 o
  25   5   6      155.00      153.13      8.34 o
  27   5   6        6.40        8.22      3.77 o
  29   5   6       62.18       81.33     10.61 o
 -28   6   6       66.15       57.90      7.68 o
 -26   6   6        8.60       17.76      5.92 o
 -24   6   6      201.13      215.13     10.85 o
 -22   6   6      303.40      319.43     16.49 o
 -20   6   6      179.79      215.60      9.99 o
 -18   6   6      171.19      169.49     12.33 o
 -16   6   6       51.82       46.89      6.90 o
 -14   6   6      163.63      164.36      7.99 o
 -12   6   6      536.16      555.40     16.18 o
 -10   6   6       22.24       23.26      5.68 o
  -8   6   6      383.33      389.16     14.22 o
  -6   6   6      436.09      420.37     13.85 o
  -4   6   6       94.95      112.89      6.47 o
  -2   6   6      352.12      320.32     10.00 o
   0   6   6      195.47      203.42      9.47 o
   2   6   6     1933.29     1945.07     39.65 o
   4   6   6        4.69       10.62      2.92 o
   6   6   6       20.19       19.41      4.20 o
   8   6   6     1662.23     1757.10     34.57 o
  10   6   6       74.10       84.23      4.54 o
  12   6   6        2.73        4.03      2.92 o
  14   6   6     1387.88     1484.96     29.68 o
  16   6   6      170.61      170.83      6.64 o
  18   6   6      110.82      184.25     55.20 o
  20   6   6      230.14      223.76      8.54 o
  22   6   6      209.03      232.20     11.17 o
  24   6   6      560.06      611.80     18.73 o
  26   6   6       38.91       23.83      5.64 o
  28   6   6        1.12        4.30     12.91 o
 -23   7   6      150.94      148.53     12.45 o
 -21   7   6      372.86      424.10     19.66 o
 -19   7   6        0.07        0.35      3.86 o
 -17   7   6       14.82        8.16      5.28 o
 -15   7   6       41.19       45.61      7.41 o
 -13   7   6      277.82      279.46     14.57 o
 -11   7   6       72.94       87.11     12.21 o
  -9   7   6       13.12       20.32      5.84 o
  -7   7   6      233.95      187.14     10.25 o
  -5   7   6        0.01        4.33      3.71 o
  -3   7   6      256.34      313.65     10.09 o
  -1   7   6       57.77       46.65      5.44 o
   1   7   6      799.48      845.95     20.45 o
   3   7   6      248.87      279.13     11.21 o
   5   7   6       10.99        6.56      3.16 o
   7   7   6       10.26       10.36      3.56 o
   9   7   6      988.87      993.00     25.18 o
  11   7   6        9.82       10.64      4.14 o
  13   7   6     1221.35     1320.06     33.49 o
  15   7   6        0.38       -1.96      2.88 o
  17   7   6       89.04       76.81      6.69 o
  19   7   6      136.01      129.64      8.89 o
  21   7   6        5.78       12.88      5.68 o
  23   7   6      414.49      375.82     15.65 o
 -20   8   6       50.95       54.25     11.61 o
 -18   8   6      131.38      165.95     14.42 o
 -16   8   6       26.93       13.85      7.59 o
 -14   8   6       79.19       87.78     11.81 o
 -12   8   6      120.07      134.06     12.66 o
 -10   8   6        8.92       20.87      7.04 o
  -8   8   6      547.88      578.00     20.25 o
  -6   8   6       68.46       91.88     10.76 o
  -4   8   6      203.11      194.88      9.61 o
  -2   8   6       68.21       69.79      7.10 o
   0   8   6        5.83       10.57      4.08 o
   2   8   6      411.51      418.81     14.13 o
   4   8   6       78.49       73.82      5.50 o
   6   8   6       21.04       21.09      4.40 o
   8   8   6      369.90      371.02     14.00 o
  10   8   6       10.58        7.53      4.85 o
  12   8   6       26.54       27.74      6.95 o
  14   8   6      443.44      451.07     21.84 o
  16   8   6      187.85      184.17     14.43 o
  18   8   6      157.15      139.80     12.71 o
  20   8   6       34.94       18.01      6.85 o
 -13   9   6       27.51       29.15      8.38 o
 -11   9   6      218.15      247.66     16.10 o
  -9   9   6      203.16      253.75     18.64 o
  -7   9   6       86.53       61.79      9.07 o
  -5   9   6      139.84      172.75     12.23 o
  -3   9   6      176.54      175.28     13.26 o
  -1   9   6       42.33       34.80      9.00 o
   1   9   6      390.33      411.27     15.57 o
   3   9   6       65.85       75.01      6.37 o
   5   9   6        4.42        1.35      4.08 o
   7   9   6       29.69       27.15      7.97 o
   9   9   6        2.93       -1.00      5.13 o
  11   9   6      197.29      165.42     14.39 o
  13   9   6      266.77      256.08     32.98 o
 -33   1   7       66.94       62.18     10.37 o
 -31   1   7       10.46       17.15      7.05 o
 -29   1   7      165.27      163.93      9.58 o
 -27   1   7      194.96      187.73      9.88 o
 -25   1   7     1573.82     1631.00     37.56 o
 -23   1   7      412.21      385.40     12.32 o
 -21   1   7     2463.97     2195.16     45.91 o
 -19   1   7      735.21      716.61     23.94 o
 -17   1   7       19.00       58.65      4.94 o
 -15   1   7     1965.39     2011.23     36.27 o
 -13   1   7      552.93      465.75     10.56 o
 -11   1   7     5056.54     4783.12     88.41 o
  -9   1   7     1929.98     1807.25     42.65 o
  -7   1   7       73.48       82.90      5.76 o
  -5   1   7      671.80      708.16     29.04 o
  -3   1   7     9680.65     9563.01    166.89 o
  -1   1   7        2.28        1.28      1.52 o
   1   1   7     1188.12     1252.29     15.97 o
   3   1   7     3789.49     3718.64     74.70 o
   5   1   7      269.26      236.24     14.98 o
   7   1   7     3932.16     3799.52    105.30 o
   9   1   7       42.67       37.24      9.63 o
  11   1   7     2629.72     2522.97     93.55 o
  13   1   7       23.77       33.94      9.59 o
  15   1   7     1025.59     1058.84     68.48 o
  17   1   7        5.21        5.44      7.34 o
  19   1   7      390.38      431.23     26.08 o
  21   1   7       16.25       20.67     15.19 o
  23   1   7      556.50      582.31     42.30 o
  25   1   7       10.79        7.89      9.13 o
  27   1   7       44.69       28.48     14.98 o
  29   1   7       59.16       63.31     23.81 o
  31   1   7       13.11        3.54     10.97 o
 -32   2   7        7.42       14.34      6.39 o
 -30   2   7      281.14      349.50     16.01 o
 -28   2   7       24.25       14.30      5.37 o
 -26   2   7      203.73      219.48     11.25 o
 -24   2   7        0.87        5.61      4.01 o
 -22   2   7       66.39       52.94      6.20 o
 -20   2   7     2164.80     2102.07     41.53 o
 -18   2   7     1386.05     1404.93     30.62 o
 -16   2   7     3192.21     3031.70     67.91 o
 -14   2   7      685.39      615.88     13.69 o
 -12   2   7      317.57      277.72      7.44 o
 -10   2   7      986.20     1010.90     18.05 o
  -8   2   7        2.09        2.34      2.11 o
  -6   2   7     3536.83     3618.20     74.00 o
  -4   2   7      363.12      354.81      8.72 o
  -2   2   7        0.04        3.03      2.45 o
   0   2   7      132.13      126.23      3.55 o
   2   2   7      254.32      203.01      7.64 o
   4   2   7      202.50      221.07     13.14 o
   6   2   7       62.83       56.26      2.91 o
   8   2   7      222.90      220.75      8.54 o
  10   2   7      138.95      114.13      3.28 o
  12   2   7      209.64      194.01     19.00 o
  14   2   7      305.15      368.44     55.57 o
  16   2   7      119.38      121.21      6.92 o
  18   2   7      188.13      173.41     16.59 o
  20   2   7        3.86        3.73      1.45 o
  22   2   7       42.36       38.48      4.93 o
  24   2   7      242.70      274.76     25.45 o
  26   2   7      433.79      443.18     43.74 o
  28   2   7      196.64      181.62     21.00 o
  30   2   7       23.75       11.81     10.61 o
  32   2   7       71.89       88.33     17.95 o
 -31   3   7      159.86      155.75     11.80 o
 -29   3   7        0.18       -0.31      5.12 o
 -27   3   7      279.00      281.24     13.91 o
 -25   3   7      822.13      909.24     26.88 o
 -23   3   7      387.86      408.79     17.58 o
 -21   3   7     1445.57     1377.56     30.46 o
 -19   3   7      676.36      658.50     16.90 o
 -17   3   7      506.98      556.20     15.84 o
 -15   3   7      829.07      826.11     17.83 o
 -13   3   7      797.91      797.23     21.22 o
 -11   3   7      379.68      358.58      9.38 o
  -9   3   7        2.01        5.23      2.22 o
  -7   3   7      240.82      233.31      8.05 o
  -5   3   7     1350.26     1368.91     32.76 o
  -3   3   7     9238.84     9211.97    193.25 o
  -1   3   7      972.90      961.69     26.80 o
   1   3   7       97.40      126.77      5.83 o
   3   3   7       44.54       54.28      3.55 o
   5   3   7      265.11      233.68      4.10 o
   7   3   7      590.35      601.27     12.36 o
   9   3   7       32.56       34.82      2.65 o
  11   3   7      335.26      299.11      8.81 o
  13   3   7      950.02      954.91     29.39 o
  15   3   7       98.34       90.19      7.76 o
  17   3   7      552.85      502.73     21.22 o
  19   3   7       48.55       51.15      3.87 o
  21   3   7        2.00        9.95      2.87 o
  23   3   7       61.63       53.71      4.89 o
  25   3   7       15.08       12.20     11.16 o
  27   3   7       43.41       56.29     14.09 o
  29   3   7      330.06      331.29     27.55 o
 -28   4   7       33.58       45.91      7.90 o
 -26   4   7       69.62       46.39      6.61 o
 -24   4   7        0.43        3.22      4.40 o
 -22   4   7      460.42      466.15     16.76 o
 -20   4   7      243.04      271.84     13.75 o
 -18   4   7       37.00       44.38      6.01 o
 -16   4   7      456.16      452.01     19.39 o
 -14   4   7      635.01      659.78     16.39 o
 -12   4   7        6.86        4.31      3.10 o
 -10   4   7     1681.10     1614.97     31.12 o
  -8   4   7      565.78      560.13     15.34 o
  -6   4   7     1045.81     1049.31     32.65 o
  -4   4   7       10.37       12.57      3.02 o
  -2   4   7      110.45      112.36      4.97 o
   0   4   7       16.21       18.48      3.90 o
   2   4   7     1439.70     1472.79     24.37 o
   4   4   7      212.66      207.91      5.31 o
   6   4   7        2.43        2.81      1.54 o
   8   4   7      103.85      111.40      4.98 o
  10   4   7      684.52      697.94     15.48 o
  12   4   7        3.18        2.31      1.28 o
  14   4   7       81.32       79.86      7.16 o
  16   4   7        1.37        1.93      1.50 o
  18   4   7       57.75       80.23      6.83 o
  20   4   7      361.99      393.20     13.94 o
  22   4   7       95.02       69.16      7.21 o
  24   4   7      293.68      293.97     26.19 o
  26   4   7       97.88       98.09     15.82 o
  28   4   7       15.33       21.75     11.33 o
 -27   5   7      174.41      170.16     11.19 o
 -25   5   7      232.88      232.88     11.81 o
 -23   5   7     1480.47     1569.20     40.67 o
 -21   5   7        5.20        3.38      4.28 o
 -19   5   7      266.73      240.25     10.67 o
 -17   5   7       14.97       15.69      4.36 o
 -15   5   7       31.64       29.03      5.20 o
 -13   5   7     1808.31     1848.01     37.54 o
 -11   5   7        5.77        5.41      3.24 o
  -9   5   7      300.65      270.07     10.60 o
  -7   5   7      593.53      573.53     13.64 o
  -5   5   7      519.18      497.42     12.80 o
  -3   5   7     1074.03     1005.44     29.67 o
  -1   5   7     1124.18     1195.81     23.07 o
   1   5   7       21.93       28.28      3.83 o
   3   5   7      246.95      267.09      7.78 o
   5   5   7      231.53      205.30      7.39 o
   7   5   7     1018.18     1056.35     21.36 o
   9   5   7      230.83      253.62      6.18 o
  11   5   7      359.79      380.40      9.30 o
  13   5   7      558.11      534.98     22.83 o
  15   5   7      142.82      118.36      7.43 o
  17   5   7      211.03      169.86     13.50 o
  19   5   7       94.52       83.17      6.73 o
  21   5   7       35.29       44.55      5.46 o
  23   5   7      113.03      145.93     11.55 o
  25   5   7       37.65       25.56      6.99 o
  27   5   7        8.33       16.49     12.91 o
 -24   6   7      145.31      144.59     10.57 o
 -22   6   7       29.61       10.62      5.32 o
 -20   6   7      121.64      127.42      8.50 o
 -18   6   7      545.33      585.83     20.90 o
 -16   6   7      546.83      548.25     17.01 o
 -14   6   7      558.28      579.33     18.12 o
 -12   6   7     1028.34     1161.04     32.10 o
 -10   6   7      120.27      139.20      9.33 o
  -8   6   7     1426.19     1549.04     39.71 o
  -6   6   7       29.22       31.11      4.66 o
  -4   6   7       90.56      101.85      8.46 o
  -2   6   7       11.74       20.38      4.68 o
   0   6   7      201.02      194.69     11.37 o
   2   6   7      601.74      613.77     15.51 o
   4   6   7       94.67       84.62      5.21 o
   6   6   7        0.91        0.07      2.48 o
   8   6   7      141.51      146.54      6.41 o
  10   6   7        0.03       -0.87      2.73 o
  12   6   7       32.64       24.00      4.21 o
  14   6   7        1.46        3.36      2.44 o
  16   6   7       32.96       23.06      5.83 o
  18   6   7       24.83       28.41      5.45 o
  20   6   7      152.14      164.87     11.82 o
  22   6   7      170.74      180.27     19.34 o
  24   6   7      133.15      133.02     12.76 o
 -19   7   7        0.93       -4.30      4.30 o
 -17   7   7       24.90       27.35      7.20 o
 -15   7   7       14.44       12.81      7.20 o
 -13   7   7      155.54      187.20     13.76 o
 -11   7   7       73.98       70.89      9.92 o
  -9   7   7       42.50       47.56      8.01 o
  -7   7   7       76.77       73.19      9.33 o
  -5   7   7      219.31      205.68      9.46 o
  -3   7   7      781.78      789.60     22.43 o
  -1   7   7      500.11      498.75     14.63 o
   1   7   7       17.55       17.63      4.38 o
   3   7   7      619.29      619.92     17.49 o
   5   7   7        0.29        0.90      3.28 o
   7   7   7        1.14        4.51      3.05 o
   9   7   7      256.78      288.93      9.58 o
  11   7   7      229.24      229.50      9.94 o
  13   7   7       59.39       69.54      6.42 o
  15   7   7        0.48        4.60      3.59 o
  17   7   7      117.83      138.51     14.06 o
  19   7   7       17.94       23.04      8.43 o
 -14   8   7      372.26      352.55     18.36 o
 -12   8   7        1.06        8.43      5.49 o
 -10   8   7       86.13       86.10      9.34 o
  -8   8   7        5.07       10.83      5.44 o
  -6   8   7      494.25      547.10     27.12 o
  -4   8   7       56.83       51.00      7.47 o
  -2   8   7      397.90      362.34     17.26 o
   0   8   7      192.92      195.85     12.56 o
   2   8   7       23.59       30.17      4.96 o
   4   8   7       38.36       37.62      4.84 o
   6   8   7      103.83       94.44      9.09 o
   8   8   7       71.94       69.99     10.27 o
  10   8   7       27.40       10.94      5.81 o
  12   8   7       12.62       18.06      7.66 o
  14   8   7       51.55       29.63      8.07 o
 -30   0   8      667.59      975.16    125.48 o
 -28   0   8      325.74      336.52     18.88 o
 -26   0   8        4.52       -0.98      6.04 o
 -24   0   8     2076.32     2208.14     82.55 o
 -22   0   8     1369.59     1338.48     46.43 o
 -20   0   8     1192.71     1220.79     37.63 o
 -18   0   8      214.92      214.81     25.45 o
 -16   0   8     1748.58     1725.11     49.17 o
 -14   0   8      367.82      397.78     24.80 o
 -12   0   8     3253.26     3174.74     99.44 o
 -10   0   8       58.49       30.18      4.26 o
  -8   0   8      283.78      263.88     10.15 o
  -6   0   8     1182.22     1215.98     27.88 o
  -4   0   8     7451.20     7462.17    179.61 o
  -2   0   8       54.80       66.32     10.45 o
   0   0   8      485.35      429.17     29.18 o
   2   0   8     1171.91     1228.23     47.65 o
   4   0   8      288.92      325.16     21.51 o
   6   0   8     3379.48     3263.19    199.33 o
   8   0   8     1134.51     1237.59     72.42 o
  10   0   8     1268.25     1553.80     85.33 o
  12   0   8      548.45      386.48     36.57 o
  14   0   8     3650.64     3494.79    188.58 o
  16   0   8        4.95      -15.06     15.06 o
  18   0   8        1.30       20.79     22.94 o
  20   0   8       20.44       53.06     18.64 o
  22   0   8      716.81      718.46     58.08 o
  24   0   8       33.91       40.87     30.83 o
  26   0   8       38.83       25.81     17.93 o
  28   0   8        7.02        9.32     15.77 o
 -29   1   8      129.92      190.02     11.68 o
 -27   1   8       81.04      119.41      9.28 o
 -25   1   8        0.33        4.57      4.53 o
 -23   1   8        4.20        3.44      4.03 o
 -21   1   8       37.24       52.70      6.45 o
 -19   1   8      128.38      106.37      9.29 o
 -17   1   8       50.53       41.50      5.95 o
 -15   1   8       13.70       12.13      3.05 o
 -13   1   8       71.66       58.30      4.17 o
 -11   1   8        0.10       -1.78      2.05 o
  -9   1   8      513.37      492.63     15.60 o
  -7   1   8      740.24      703.22     18.46 o
  -5   1   8       21.37       19.10      2.52 o
  -3   1   8       42.24       36.84      2.42 o
  -1   1   8       30.69       23.39      2.19 o
   1   1   8      569.82      525.71     25.56 o
   3   1   8      274.43      288.41     18.42 o
   5   1   8      134.02      128.32     12.28 o
   7   1   8     1051.92     1082.19     60.38 o
   9   1   8      725.54      738.19     35.23 o
  11   1   8      331.30      318.89     33.46 o
  13   1   8      410.02      450.24     27.63 o
  15   1   8      203.25      207.47     20.02 o
  17   1   8        0.01        3.72      7.85 o
  19   1   8        0.00       -7.27      8.96 o
  21   1   8       29.03       28.84     18.74 o
  23   1   8       18.76       14.01     14.34 o
  25   1   8        4.81       15.31     11.47 o
  27   1   8        3.02       -2.19      9.08 o
  29   1   8        2.24        0.70     11.14 o
 -28   2   8      115.17      149.05     10.11 o
 -26   2   8      591.29      600.51     19.56 o
 -24   2   8       48.63       53.27      7.76 o
 -22   2   8        0.59       -1.40      3.93 o
 -20   2   8      117.39      111.21      7.14 o
 -18   2   8      116.06      123.08      7.44 o
 -16   2   8      229.48      228.04      8.72 o
 -14   2   8      115.42      109.74      6.35 o
 -12   2   8     1062.46     1011.10     19.58 o
 -10   2   8      818.40      888.25     17.28 o
  -8   2   8      343.17      297.89      8.09 o
  -6   2   8     1633.70     1598.74     26.86 o
  -4   2   8     2122.97     2021.59     47.20 o
  -2   2   8      176.37      186.76      8.38 o
   0   2   8      144.69      137.56      6.38 o
   2   2   8      481.42      496.62     19.30 o
   4   2   8     2434.93     2425.36     46.42 o
   6   2   8     3026.94     2952.91     92.15 o
   8   2   8      119.30      120.12     14.44 o
  10   2   8       73.63       44.33     17.72 o
  12   2   8     1815.83     1744.51     68.70 o
  14   2   8       50.88       41.07     18.23 o
  16   2   8      214.98      276.46     28.68 o
  18   2   8       11.59       15.02      9.59 o
  20   2   8        0.02        7.09     10.52 o
  22   2   8      351.16      286.12     24.78 o
  24   2   8        5.08        8.89     10.10 o
  26   2   8       38.47       51.71     18.41 o
  28   2   8       51.31       78.38     20.39 o
 -27   3   8       41.99       29.40      6.83 o
 -25   3   8      158.35      151.94     11.75 o
 -23   3   8       18.65       14.33      5.28 o
 -21   3   8        0.88        4.24      4.00 o
 -19   3   8      333.84      348.68     13.11 o
 -17   3   8      208.40      214.22     10.18 o
 -15   3   8       33.62       42.12      5.07 o
 -13   3   8       50.89       57.29      6.24 o
 -11   3   8      155.29      149.59      7.07 o
  -9   3   8      116.64      133.58      6.73 o
  -7   3   8      122.77      133.17      5.60 o
  -5   3   8      102.78       88.73      6.44 o
  -3   3   8     1182.29     1095.42     46.15 o
  -1   3   8       29.66       21.64      3.27 o
   1   3   8     5506.08     5361.26    122.70 o
   3   3   8     1010.45      988.01     37.27 o
   5   3   8      452.68      446.51     21.71 o
   7   3   8       13.35        8.82      3.16 o
   9   3   8      122.01      101.81      5.69 o
  11   3   8      156.60      136.30     13.85 o
  13   3   8        5.78        3.07      3.62 o
  15   3   8      182.00      241.07     20.71 o
  17   3   8       10.87       12.76      9.59 o
  19   3   8        5.68        7.42      9.68 o
  21   3   8       16.96       20.73     11.02 o
  23   3   8        5.37        1.24     10.16 o
  25   3   8       28.52       21.88     13.82 o
  27   3   8       18.63       13.72     11.33 o
 -26   4   8      303.01      284.30     23.81 o
 -24   4   8       91.97       74.86     11.06 o
 -22   4   8      473.39      530.59     19.16 o
 -20   4   8        6.94        6.06      3.97 o
 -18   4   8      332.18      343.07     13.52 o
 -16   4   8        0.55       -0.38      4.22 o
 -14   4   8      353.19      350.28     12.16 o
 -12   4   8      409.60      387.91     15.82 o
 -10   4   8      510.74      507.30     13.06 o
  -8   4   8        0.84        4.78      3.99 o
  -6   4   8      596.26      599.28     14.53 o
  -4   4   8      379.28      428.08     15.55 o
  -2   4   8      328.06      364.67      9.34 o
   0   4   8       13.87       11.30      2.72 o
   2   4   8       96.45       90.38      8.77 o
   4   4   8     1439.46     1276.98     38.55 o
   6   4   8     3569.22     3458.97     72.11 o
   8   4   8      206.21      204.45      7.50 o
  10   4   8        1.63        5.40      3.40 o
  12   4   8      284.55      254.97      8.36 o
  14   4   8       14.56       10.54      2.44 o
  16   4   8       45.75       49.69     12.04 o
  18   4   8      359.64      388.25     31.91 o
  20   4   8      871.63      875.61     59.87 o
  22   4   8       43.53       66.76     18.61 o
  24   4   8       60.42       68.12     19.36 o
 -23   5   8        7.90        3.26      4.16 o
 -21   5   8      132.85      138.65     11.33 o
 -19   5   8      108.56      123.87      9.23 o
 -17   5   8       18.04       12.02      5.39 o
 -15   5   8       46.93       36.76      5.22 o
 -13   5   8       35.76       29.87      5.50 o
 -11   5   8       37.77       40.11      6.48 o
  -9   5   8      237.27      283.99     19.43 o
  -7   5   8       58.18       70.28      5.19 o
  -5   5   8      896.15      939.28     30.98 o
  -3   5   8        6.08        8.33      3.18 o
  -1   5   8     2297.61     2441.96     49.46 o
   1   5   8       12.82       11.16      3.19 o
   3   5   8        3.00        3.79      2.24 o
   5   5   8        5.12        4.30      1.98 o
   7   5   8      145.69      141.52      9.28 o
   9   5   8      600.94      593.66     26.66 o
  11   5   8      270.04      240.21     49.78 o
  13   5   8       20.65       15.99      4.60 o
  15   5   8       95.14      101.30      7.26 o
  17   5   8       31.38       37.05     17.92 o
  19   5   8        8.15        4.30     10.76 o
  21   5   8        5.03        7.89     11.47 o
 -20   6   8        4.25       -1.43      7.10 o
 -18   6   8      302.11      358.21     14.65 o
 -16   6   8      242.90      276.39     13.45 o
 -14   6   8       29.83       34.41      5.90 o
 -12   6   8      194.72      190.91     10.09 o
 -10   6   8        0.70       -1.68      4.24 o
  -8   6   8      157.01      181.35     12.56 o
  -6   6   8      605.88      655.68     17.65 o
  -4   6   8      105.54      110.49      8.65 o
  -2   6   8      249.40      263.40     10.71 o
   0   6   8        3.26        0.87      2.84 o
   2   6   8       25.54       20.45      3.32 o
   4   6   8       76.85       69.87      4.25 o
   6   6   8      144.70      133.10      9.63 o
   8   6   8      361.02      371.93     13.52 o
  10   6   8      107.04      100.36      9.56 o
  12   6   8      443.53      409.47     15.64 o
  14   6   8        1.31        4.53      6.32 o
  16   6   8       49.53       29.42      6.34 o
  18   6   8        0.22      -10.04     17.21 o
 -13   7   8       54.93       81.98      9.52 o
 -11   7   8      295.20      303.20     17.25 o
  -9   7   8       17.01       18.24      7.09 o
  -7   7   8      715.82      765.36     25.13 o
  -5   7   8        2.37       -0.96      3.09 o
  -3   7   8       28.13       21.22      4.97 o
  -1   7   8      155.53      167.28      9.92 o
   1   7   8        0.92        1.24      3.76 o
   3   7   8      105.43      100.32      6.14 o
   5   7   8      313.63      305.96     14.94 o
   7   7   8      158.86      157.21     15.93 o
   9   7   8      395.57      373.90     35.13 o
  11   7   8       18.32       12.91      7.47 o
  13   7   8       46.05       27.58     15.77 o
  -2   8   8       40.43       23.30      6.48 o
   0   8   8        4.16        6.34      4.39 o
   2   8   8       20.02       15.53      6.29 o
 -25   1   9      122.18      101.29     15.85 o
 -23   1   9      457.91      464.65     17.51 o
 -21   1   9     1378.59     1393.05     36.41 o
 -19   1   9      650.97      668.18     20.53 o
 -17   1   9     1355.25     1359.28     30.36 o
 -15   1   9      203.30      193.87      8.46 o
 -13   1   9      292.40      302.17      9.63 o
 -11   1   9      146.35      150.28      6.50 o
  -9   1   9      146.41      162.09      6.04 o
  -7   1   9        5.26       25.31      6.87 o
  -5   1   9       92.30       81.01      4.56 o
  -3   1   9      379.50      322.19     18.11 o
  -1   1   9       11.18       12.78      3.10 o
   1   1   9      139.12      138.10     12.91 o
   3   1   9      474.05      504.97     22.87 o
   5   1   9     1009.61     1009.20     62.61 o
   7   1   9      294.68      246.25     34.73 o
   9   1   9      262.37      324.17     25.57 o
  11   1   9      365.30      318.53     38.28 o
  13   1   9      136.27      165.72     19.27 o
  15   1   9       61.08       97.94     19.87 o
  17   1   9       17.35        8.60     10.14 o
  19   1   9      523.51      547.55     36.73 o
  21   1   9      467.15      505.31     52.97 o
  23   1   9       16.85       10.52     21.51 o
 -24   2   9      321.40      382.16     15.06 o
 -22   2   9       68.94       93.02     12.88 o
 -20   2   9      882.11      969.49     26.26 o
 -18   2   9       88.32       87.67      6.69 o
 -16   2   9      213.34      199.97      8.81 o
 -14   2   9       64.69       65.30      7.20 o
 -12   2   9       84.13       75.62      5.48 o
 -10   2   9        8.50       10.22      3.02 o
  -8   2   9        8.02        9.68      2.87 o
  -6   2   9       53.55       49.63      3.60 o
  -4   2   9      151.06      135.11      5.51 o
  -2   2   9        0.41        0.81      2.03 o
   0   2   9      188.67      210.48      8.77 o
   2   2   9      410.10      350.47     22.46 o
   4   2   9       54.11       53.54     10.30 o
   6   2   9        0.48        2.87      7.79 o
   8   2   9      615.89      672.52     35.99 o
  10   2   9        2.52        3.74      8.96 o
  12   2   9        6.68       18.40     10.38 o
  14   2   9      724.34      791.02     49.21 o
  16   2   9      206.86      223.64     23.81 o
  18   2   9       85.35      101.09     21.35 o
  20   2   9       20.89       23.95     14.85 o
  22   2   9       44.56       59.09     16.13 o
 -23   3   9      497.69      471.01     33.34 o
 -21   3   9     1306.95     1356.08     35.56 o
 -19   3   9      192.22      220.02     10.67 o
 -17   3   9      832.26      895.68     23.24 o
 -15   3   9      678.53      656.74     27.20 o
 -13   3   9       63.76       76.14      7.78 o
 -11   3   9      728.37      737.99     19.13 o
  -9   3   9      271.33      251.60     12.20 o
  -7   3   9      264.92      288.32     10.41 o
  -5   3   9       25.65       21.33      3.10 o
  -3   3   9      390.57      378.18      9.23 o
  -1   3   9      329.45      356.83     20.25 o
   1   3   9      486.21      427.35     31.67 o
   3   3   9      224.47      218.01      6.97 o
   5   3   9       42.56       45.90     13.04 o
   7   3   9      443.30      451.43     23.67 o
   9   3   9        0.81        5.83     10.86 o
  11   3   9      729.28      697.84     38.88 o
  13   3   9     1529.66     1742.45     84.48 o
  15   3   9       49.97       41.44     13.94 o
  17   3   9      170.26      164.45     25.73 o
  19   3   9       41.91       33.94     15.59 o
  21   3   9        9.68       13.78     11.63 o
 -20   4   9       13.06       17.05      5.70 o
 -18   4   9      275.55      282.26     11.57 o
 -16   4   9        0.07        3.68      3.86 o
 -14   4   9      478.48      531.14     16.88 o
 -12   4   9       75.14      103.73      7.74 o
 -10   4   9        6.70       12.93      4.91 o
  -8   4   9      311.16      319.57     11.53 o
  -6   4   9      110.38      110.84      6.99 o
  -4   4   9       85.12       82.47      7.10 o
  -2   4   9        2.00        5.23      4.27 o
   0   4   9       94.48      122.61     10.95 o
   2   4   9       63.02       50.83      8.71 o
   4   4   9      613.96      596.75     37.37 o
   6   4   9      273.82      290.45     18.90 o
   8   4   9      205.94      229.04     21.51 o
  10   4   9      233.39      238.86     22.02 o
  12   4   9        5.60       16.11     10.31 o
  14   4   9        4.18       11.25      9.80 o
  16   4   9      308.33      303.30     53.06 o
  18   4   9        1.93       -2.87     11.47 o
  20   4   9      103.53      105.40     24.38 o
 -17   5   9      808.62      860.88     24.64 o
 -15   5   9      378.02      422.63     16.87 o
 -13   5   9      153.25      169.65     12.54 o
 -11   5   9       74.93       72.30     11.75 o
  -9   5   9       51.28       33.15      7.44 o
  -7   5   9      320.90      326.85     14.04 o
  -5   5   9      399.55      433.73     12.37 o
  -3   5   9      582.00      603.83     32.93 o
  -1   5   9        5.63       12.49      6.46 o
   1   5   9      116.68      106.27      9.27 o
   3   5   9      158.03      172.83     13.07 o
   5   5   9       30.39       23.80      6.27 o
   7   5   9       36.78       16.49      8.28 o
   9   5   9      471.04      483.99     43.02 o
  11   5   9      492.13      431.65     59.51 o
  13   5   9      278.79      246.66     29.40 o
  15   5   9      119.34       76.72     30.83 o
 -12   6   9      328.46      371.34     20.62 o
 -10   6   9       92.90       80.06      8.74 o
  -8   6   9      320.11      323.63     15.75 o
  -6   6   9        0.15       -4.45      4.45 o
  -4   6   9       18.17       21.08      7.07 o
  -2   6   9       45.26       42.58      9.58 o
   0   6   9       47.75       45.65      7.90 o
   2   6   9        4.05       -1.04      4.31 o
   4   6   9      177.26      197.58     11.69 o
   6   6   9      193.32      171.26     12.52 o
   8   6   9       75.87       92.50     22.23 o
 -18   0  10       24.36       21.47      7.16 o
 -16   0  10      143.01      127.64     12.56 o
 -14   0  10      231.49      215.91     12.64 o
 -12   0  10     2781.88     2757.19    207.49 o
 -10   0  10      173.04      151.80     15.77 o
  -8   0  10      670.09      577.21     53.78 o
  -6   0  10     1418.56     1545.91     96.80 o
  -4   0  10       44.58       35.13     19.36 o
  -2   0  10      206.28      215.94     22.29 o
   0   0  10      626.33      657.19     43.51 o
   2   0  10        9.11        7.89      9.63 o
   4   0  10      150.82      167.07     45.17 o
   6   0  10      654.60      628.12     53.78 o
   8   0  10        0.44       10.76     15.77 o
  10   0  10      273.51      253.11     37.29 o
  12   0  10      319.78      328.40     64.53 o
  14   0  10        1.71       -0.72     11.47 o
  16   0  10        1.60        5.02     14.34 o
  18   0  10        7.16        2.87     13.62 o
 -19   1  10        0.12       -4.79     14.70 o
 -17   1  10       28.97       31.26      5.20 o
 -15   1  10       11.65       17.62      4.37 o
 -13   1  10      302.11      323.13     13.08 o
 -11   1  10      179.17      158.52      8.33 o
  -9   1  10      497.47      412.53     33.57 o
  -7   1  10      104.23      103.18     17.72 o
  -5   1  10      321.98      367.27     41.06 o
  -3   1  10       24.93       27.39      9.45 o
  -1   1  10      146.12      172.98     16.60 o
   1   1  10      100.72      137.26     13.66 o
   3   1  10        4.95        2.03      6.45 o
   5   1  10       57.98       67.03     14.06 o
   7   1  10      307.54      372.61     36.93 o
   9   1  10       12.92        7.53     10.14 o
  11   1  10      208.35      186.00     22.82 o
  13   1  10       14.52       11.97     11.40 o
  15   1  10       28.70       54.74     18.89 o
  17   1  10       42.45       64.17     17.24 o
 -18   2  10      319.79      317.08     50.19 o
 -16   2  10       75.71       80.20      6.66 o
 -14   2  10     1324.03     1313.28     48.69 o
 -12   2  10      722.53      676.00     24.18 o
 -10   2  10      712.50      665.26     50.86 o
  -8   2  10      247.93      197.54      9.91 o
  -6   2  10      940.22     1048.23     51.74 o
  -4   2  10       50.87       42.86     12.26 o
  -2   2  10      149.40      152.69     18.15 o
   0   2  10     1070.81     1153.29     39.20 o
   2   2  10       69.77       75.41     13.36 o
   4   2  10       21.21       37.97     10.48 o
   6   2  10       48.47       63.63     15.69 o
   8   2  10      422.29      455.68     38.73 o
  10   2  10        0.79        2.15      8.62 o
  12   2  10       96.05       64.12     19.75 o
  14   2  10       44.12       54.28     18.89 o
  16   2  10        4.00        7.77     10.89 o
 -15   3  10      593.94      600.24     34.15 o
 -13   3  10        1.93       -1.29      3.47 o
 -11   3  10      163.68      147.60     10.66 o
  -9   3  10       46.46       39.65      7.76 o
  -7   3  10      297.52      256.65     15.94 o
  -5   3  10        8.86       11.80      8.09 o
  -3   3  10      329.06      338.75     23.49 o
  -1   3  10       11.04        4.72      9.08 o
   1   3  10      120.57      125.36     22.25 o
   3   3  10      419.57      427.81     26.02 o
   5   3  10      342.42      369.90     23.87 o
   7   3  10      196.83      199.64     23.66 o
   9   3  10       80.51       65.90     15.69 o
  11   3  10        0.00       -4.24     11.11 o
  13   3  10       60.40       74.57     22.94 o
  15   3  10      123.55      119.03     42.30 o
 -12   4  10      798.92      814.64     28.63 o
 -10   4  10      189.74      194.79     15.16 o
  -8   4  10      570.57      638.35     37.41 o
  -6   4  10      114.81       82.94     15.32 o
  -4   4  10       39.89       45.89     13.69 o
  -2   4  10      229.46      239.81     23.81 o
   0   4  10      208.11      200.97     22.35 o
   2   4  10       51.63       54.78     14.44 o
   4   4  10      601.04      623.18     53.74 o
   6   4  10        4.05        5.13      7.60 o
   8   4  10      183.48      249.20     29.21 o
  10   4  10       15.05       15.43     11.63 o
  -5   5  10      823.80      646.04     48.76 o
  -3   5  10       66.55       68.16     18.39 o
  -1   5  10     1001.45     1086.99     54.50 o
   1   5  10       16.38       22.71     13.65 o
   3   5  10      116.48      136.38     19.25 o
  -5   1  11      154.49      193.80     24.05 o
  -3   1  11      162.10      115.63     40.10 o
  -1   1  11      597.13      652.87     35.73 o
   1   1  11      377.94      460.33     33.00 o
   3   1  11       98.83      102.45     17.11 o
   5   1  11      156.81      177.62     29.95 o
  -2   2  11      134.87      145.65     17.61 o
   0   2  11       15.10       28.32     16.83 o
 
